# Supplementary material for: Poly[(aceto­nitrile-κN)-μ3-thio­cyanato-κ3 N:S:S-μ2-thio­cyanato-κ2 N:S-cadmium]
Source: Acta Crystallogr Sect E Struct Rep Online. 2013 Jun 15;69(Pt 7):m398. doi: 10.1107/S1600536813015870 (PMC3772428; doi:10.1107/S1600536813015870)
Supplement: Supplementary file 1 [file e-69-0m398-sup1.cif]

##############################################################################
#                                                                            #
# This CIF contains the data in a paper accepted for publication in          #
# Acta Crystallographica Section E. It conforms to the requirements of       #
# Notes for Authors for Acta Crystallographica Section E, and has been       #
# peer reviewed under the auspices of the IUCr Commission on Journals.       #
#                                                                            #
# Full details of the Crystallographic Information File format               #
# are given in the paper "The Crystallographic Information File (CIF):       #
# a New Standard Archive File for Crystallography" by S. R. Hall, F. H.      #
# Allen and I. D. Brown [Acta Cryst. (1991), A47, 655-685].                  #
#                                                                            #
# The current version of the core CIF dictionary is obtainable from          #
# ftp://ftp.iucr.org/pub/cif_core.dic.                                       #
#                                                                            #
# Software is freely available for graphical display of the structure(s)     #
# in this CIF. For information consult the CIF software page                 #
# http://www.iucr.org/resources/cif/software.                                #
#                                                                            #
# This file may be used for bona fide research purposes within the           #
# scientific community so long as proper attribution is given to the journal # 
# article from which it was obtained.                                        #
#                                                                            #
##############################################################################
data_I
_audit_creation_method     SHELXL-97
_chemical_name_systematic
;\
Poly[(acetonitrile-\k<i>N</i>)-\m~3~-thiocyanato-\
\k^3^<i>N</i>:<i>S</i>:<i>S</i>-\m~2~-thiocyanato-\
\k^2^<i>N</i>:<i>S</i>-cadmium]
;
_chemical_name_common     ?
_chemical_formula_moiety     'C4 H3 Cd N3 S2'
_chemical_formula_sum     'C4 H3 Cd N3 S2'
_chemical_formula_iupac     '[Cd (N C S)2 (C2 H3 N)]'
_chemical_formula_weight     269.61
_chemical_melting_point     ?
_symmetry_cell_setting     orthorhombic
_symmetry_space_group_name_H-M     'P b c a'
_symmetry_space_group_name_Hall     '-P 2ac 2ab'
loop_
    _symmetry_equiv_pos_as_xyz
    'x, y, z'
    '-x+1/2, -y, z+1/2'
    '-x, y+1/2, -z+1/2'
    'x+1/2, -y+1/2, -z'
    '-x, -y, -z'
    'x-1/2, y, -z-1/2'
    'x, -y-1/2, z-1/2'
    '-x-1/2, y-1/2, z'
_cell_length_a     13.0939(7)
_cell_length_b     8.9752(5)
_cell_length_c     14.2986(11)
_cell_angle_alpha     90.00
_cell_angle_beta     90.00
_cell_angle_gamma     90.00
_cell_volume     1680.38(18)
_cell_formula_units_Z     8
_cell_measurement_reflns_used     22741
_cell_measurement_theta_min     1.9
_cell_measurement_theta_max     28.15
_cell_measurement_temperature     200(2)
_exptl_crystal_description     block
_exptl_crystal_colour     colourless
_exptl_crystal_size_max     0.1040
_exptl_crystal_size_mid     0.0870
_exptl_crystal_size_min     0.0447
_exptl_crystal_density_diffrn     2.131
_exptl_crystal_density_meas     ?
_exptl_crystal_density_method     'not measured'
_exptl_crystal_F_000     1024
_exptl_absorpt_coefficient_mu     3.023
_exptl_absorpt_correction_type     numerical
_exptl_absorpt_process_details     '(X-SHAPE and X-RED32; Stoe & Cie, 2008)'
_exptl_absorpt_correction_T_min     0.4465
_exptl_absorpt_correction_T_max     0.7989
_exptl_special_details     ?
_diffrn_ambient_temperature     200(2)
_diffrn_radiation_type     MoK\a
_diffrn_radiation_wavelength     0.71073
_diffrn_radiation_source     'fine-focus sealed tube'
_diffrn_radiation_monochromator     graphite
_diffrn_measurement_device_type     'STOE IPDS-1'
_diffrn_measurement_method     'Phi scans'
_diffrn_detector_area_resol_mean     ?
_diffrn_reflns_number     22741
_diffrn_reflns_av_R_equivalents     0.0427
_diffrn_reflns_av_sigmaI/netI     0.0147
_diffrn_reflns_theta_min     3.10
_diffrn_reflns_theta_max     28.09
_diffrn_reflns_theta_full     28.09
_diffrn_measured_fraction_theta_max     0.989
_diffrn_measured_fraction_theta_full     0.989
_diffrn_reflns_limit_h_min     -17
_diffrn_reflns_limit_h_max     17
_diffrn_reflns_limit_k_min     -11
_diffrn_reflns_limit_k_max     11
_diffrn_reflns_limit_l_min     -18
_diffrn_reflns_limit_l_max     18
_diffrn_standards_number     0
_diffrn_standards_interval_count     ?
_diffrn_standards_interval_time     0
_diffrn_standards_decay_%     0
_refine_special_details
;
Refinement of <i>F</i>^2^ against ALL reflections. The weighted <i>R</i>-factor
<i>wR</i> and goodness of fit <i>S</i> are based on <i>F</i>^2^, conventional
<i>R</i>-factors <i>R</i> are based on <i>F</i>, with <i>F</i> set to zero for
negative <i>F</i>^2^. The threshold expression of <i>F</i>^2^ >
\s(<i>F</i>^2^) is used only for calculating <i>R</i>-factors(gt) <i>etc</i>.
and is not relevant to the choice of reflections for refinement.
<i>R</i>-factors based on <i>F</i>^2^ are statistically about twice as large
as those based on <i>F</i>, and <i>R</i>- factors based on ALL data will be
even larger.
;
_reflns_number_total     2022
_reflns_number_gt     1943
_reflns_threshold_expression     I>2sigma(I)
_refine_ls_structure_factor_coef     Fsqd
_refine_ls_matrix_type     full
_refine_ls_R_factor_all     0.0343
_refine_ls_R_factor_gt     0.0334
_refine_ls_wR_factor_gt     0.0890
_refine_ls_wR_factor_ref     0.0897
_refine_ls_goodness_of_fit_ref     1.166
_refine_ls_restrained_S_all     1.166
_refine_ls_number_reflns     2022
_refine_ls_number_parameters     93
_refine_ls_number_restraints     0
_refine_ls_hydrogen_treatment     constr
_refine_ls_weighting_scheme     calc
_refine_ls_weighting_details
         'calc w=1/[\s^2^(Fo^2^)+(0.0511P)^2^+2.7680P] where P=(Fo^2^+2Fc^2^)/3'
_atom_sites_solution_hydrogens     geom
_atom_sites_solution_primary     direct
_atom_sites_solution_secondary     difmap
_refine_ls_shift/su_max     0.001
_refine_ls_shift/su_mean     0.000
_refine_diff_density_max     1.093
_refine_diff_density_min     -0.890
_refine_ls_extinction_method     'SHELXL92 (Sheldrick, 2008)'
_refine_ls_extinction_coef     0.0100(7)
_refine_ls_extinction_expression
                                  'Fc^*^=kFc[1+0.001xFc^2^\l^3^/sin(2\q)]^-1/4^'
loop_
    _atom_type_symbol
    _atom_type_description
    _atom_type_scat_dispersion_real
    _atom_type_scat_dispersion_imag
    _atom_type_scat_source
    'C' 'C' 0.0033 0.0016
                         'International Tables Vol C Tables 4.2.6.8 and 6.1.1.4'
    'H' 'H' 0.0000 0.0000
                         'International Tables Vol C Tables 4.2.6.8 and 6.1.1.4'
    'N' 'N' 0.0061 0.0033
                         'International Tables Vol C Tables 4.2.6.8 and 6.1.1.4'
    'S' 'S' 0.1246 0.1234
                         'International Tables Vol C Tables 4.2.6.8 and 6.1.1.4'
    'Cd' 'Cd' -0.8075 1.2024
                         'International Tables Vol C Tables 4.2.6.8 and 6.1.1.4'
_computing_data_collection     'X-AREA (Stoe & Cie, 2008)'
_computing_cell_refinement     'X-AREA (Stoe & Cie, 2008)'
_computing_data_reduction     'X-AREA (Stoe & Cie, 2008)'
_computing_structure_solution     'SHELXS92 (Sheldrick, 2008)'
_computing_structure_refinement     'SHELXL92 (Sheldrick, 2008)'
_computing_molecular_graphics
;
XP in SHELXTL (Sheldrick, 2008) and
DIAMOND (Brandenburg, 2011)
;
_computing_publication_material
                         'SHELXTL (Sheldrick, 2008) and publCIF (Westrip, 2010)'
loop_
    _atom_site_type_symbol
    _atom_site_label
    _atom_site_fract_x
    _atom_site_fract_y
    _atom_site_fract_z
    _atom_site_U_iso_or_equiv
    _atom_site_adp_type
    _atom_site_calc_flag
    _atom_site_refinement_flags
    _atom_site_occupancy
    _atom_site_symmetry_multiplicity
    _atom_site_disorder_assembly
    _atom_site_disorder_group
    Cd Cd1 0.580143(17) 0.70475(2) 0.516796(17) 0.02222(14) Uani d . 1 1 . .
    N N1 0.7434(3) 0.7780(4) 0.4831(2) 0.0369(8) Uani d . 1 1 . .
    C C1 0.8127(2) 0.8423(4) 0.4550(2) 0.0248(6) Uani d . 1 1 . .
    S S1 0.91085(5) 0.93385(8) 0.40941(5) 0.02174(19) Uani d . 1 1 . .
    N N2 0.5499(3) 0.9136(3) 0.5999(2) 0.0360(7) Uani d . 1 1 . .
    C C2 0.5257(2) 1.0352(3) 0.6171(2) 0.0264(6) Uani d . 1 1 . .
    S S2 0.49199(8) 1.20580(8) 0.64506(6) 0.0318(2) Uani d . 1 1 . .
    N N11 0.6540(2) 0.5645(3) 0.6370(2) 0.0298(6) Uani d . 1 1 . .
    C C11 0.6836(2) 0.4805(4) 0.6898(2) 0.0271(6) Uani d . 1 1 . .
    C C12 0.7197(4) 0.3726(5) 0.7579(3) 0.0470(10) Uani d . 1 1 . .
    H H12A 0.6824 0.2789 0.7500 0.070 Uiso calc R 1 1 . .
    H H12B 0.7083 0.4113 0.8211 0.070 Uiso calc R 1 1 . .
    H H12C 0.7929 0.3550 0.7484 0.070 Uiso calc R 1 1 . .
loop_
    _atom_site_aniso_label
    _atom_site_aniso_U_11
    _atom_site_aniso_U_22
    _atom_site_aniso_U_33
    _atom_site_aniso_U_12
    _atom_site_aniso_U_13
    _atom_site_aniso_U_23
    Cd1 0.01867(18) 0.01728(18) 0.03070(19) -0.00145(7) -0.00221(7) 0.00423(7)
    N1 0.0250(16) 0.0377(19) 0.048(2) -0.0124(13) 0.0000(13) -0.0006(13)
    C1 0.0195(13) 0.0244(14) 0.0305(14) -0.0026(12) -0.0042(11) -0.0042(12)
    S1 0.0181(3) 0.0197(4) 0.0274(4) -0.0017(2) -0.0021(2) 0.0012(3)
    N2 0.0481(18) 0.0210(13) 0.0388(15) 0.0052(12) -0.0079(14) -0.0011(12)
    C2 0.0282(14) 0.0249(14) 0.0260(13) -0.0030(12) -0.0053(11) 0.0051(11)
    S2 0.0458(5) 0.0209(4) 0.0285(4) 0.0052(3) -0.0061(3) -0.0017(3)
    N11 0.0296(13) 0.0277(13) 0.0322(13) 0.0014(11) -0.0037(11) 0.0020(11)
    C11 0.0276(14) 0.0254(14) 0.0283(14) -0.0016(12) -0.0055(12) -0.0017(12)
    C12 0.053(2) 0.039(2) 0.049(2) -0.0052(17) -0.0246(19) 0.0138(17)
_geom_special_details
;
All e.s.d.'s (except the e.s.d. in the dihedral angle between two l.s. planes)
are estimated using the full covariance matrix. The cell e.s.d.'s are taken
into account individually in the estimation of e.s.d.'s in distances, angles
and torsion angles; correlations between e.s.d.'s in cell parameters are only
used when they are defined by crystal symmetry. An approximate (isotropic)
treatment of cell e.s.d.'s is used for estimating e.s.d.'s involving l.s.
planes.
;
loop_
    _geom_bond_atom_site_label_1
    _geom_bond_atom_site_label_2
    _geom_bond_site_symmetry_2
    _geom_bond_distance
    _geom_bond_publ_flag
    Cd1 N2 . 2.254(3) y
    Cd1 N1 . 2.287(4) y
    Cd1 N11 . 2.340(3) y
    Cd1 S2 5_676 2.6253(9) y
    Cd1 S1 4_466 2.7522(8) y
    Cd1 S1 8_755 2.8780(8) y
    N1 C1 . 1.148(5) ?
    C1 S1 . 1.659(3) ?
    S1 Cd1 4_566 2.7523(8) y
    S1 Cd1 8_765 2.8780(8) y
    N2 C2 . 1.163(4) ?
    C2 S2 . 1.643(3) ?
    S2 Cd1 5_676 2.6253(9) y
    N11 C11 . 1.135(4) ?
    C11 C12 . 1.452(5) ?
    C12 H12A . 0.9800 ?
    C12 H12B . 0.9800 ?
    C12 H12C . 0.9800 ?
loop_
    _geom_angle_atom_site_label_1
    _geom_angle_atom_site_label_2
    _geom_angle_atom_site_label_3
    _geom_angle_site_symmetry_1
    _geom_angle_site_symmetry_3
    _geom_angle
    _geom_angle_publ_flag
    N2 Cd1 N1 . . 92.08(13) ?
    N2 Cd1 N11 . . 97.64(11) ?
    N1 Cd1 N11 . . 85.58(11) ?
    N2 Cd1 S2 . 5_676 98.45(8) ?
    N1 Cd1 S2 . 5_676 93.60(9) ?
    N11 Cd1 S2 . 5_676 163.90(7) ?
    N2 Cd1 S1 . 4_466 91.84(9) ?
    N1 Cd1 S1 . 4_466 164.41(9) ?
    N11 Cd1 S1 . 4_466 78.95(7) ?
    S2 Cd1 S1 5_676 4_466 100.74(3) ?
    N2 Cd1 S1 . 8_755 172.22(9) ?
    N1 Cd1 S1 . 8_755 95.29(9) ?
    N11 Cd1 S1 . 8_755 85.43(7) ?
    S2 Cd1 S1 5_676 8_755 78.63(2) ?
    S1 Cd1 S1 4_466 8_755 81.71(2) ?
    C1 N1 Cd1 . . 163.1(3) ?
    N1 C1 S1 . . 177.3(3) ?
    C1 S1 Cd1 . 4_566 104.43(11) ?
    C1 S1 Cd1 . 8_765 103.92(11) ?
    Cd1 S1 Cd1 4_566 8_765 98.29(2) ?
    C2 N2 Cd1 . . 160.0(3) ?
    N2 C2 S2 . . 178.1(3) ?
    C2 S2 Cd1 . 5_676 99.62(11) ?
    C11 N11 Cd1 . . 170.7(3) ?
    N11 C11 C12 . . 179.1(4) ?
    C11 C12 H12A . . 109.5 ?
    C11 C12 H12B . . 109.5 ?
    H12A C12 H12B . . 109.5 ?
    C11 C12 H12C . . 109.5 ?
    H12A C12 H12C . . 109.5 ?
    H12B C12 H12C . . 109.5 ?
_iucr_refine_instructions_details
;
TITL Cd(NCS)2(MeCN) (tr366) in Pbca
CELL 0.71073  13.0939   8.9752  14.2986  90.000  90.000  90.000
ZERR    8.00   0.0007   0.0005   0.0011   0.000   0.000   0.000
LATT  1
SYMM 0.5-X, -Y, 0.5+Z
SYMM -X, 0.5+Y, 0.5-Z
SYMM 0.5+X, 0.5-Y, -Z
SFAC C H N S CD
UNIT 32 24 24 16 8
L.S. 10
ACTA
TEMP -73
BOND $H
WGHT    0.051100    2.768000
EXTI    0.010036
FVAR       0.33832
CD1   5    0.580143    0.704745    0.516796    11.00000    0.01867    0.01728 =
         0.03070    0.00423   -0.00221   -0.00145
N1    3    0.743368    0.778012    0.483129    11.00000    0.02500    0.03766 =
         0.04809   -0.00058   -0.00001   -0.01241
C1    1    0.812700    0.842268    0.455019    11.00000    0.01950    0.02444 =
         0.03046   -0.00415   -0.00416   -0.00256
S1    4    0.910845    0.933852    0.409407    11.00000    0.01807    0.01972 =
         0.02742    0.00122   -0.00208   -0.00168
N2    3    0.549858    0.913577    0.599877    11.00000    0.04812    0.02102 =
         0.03880   -0.00105   -0.00786    0.00520
C2    1    0.525689    1.035213    0.617094    11.00000    0.02820    0.02490 =
         0.02600    0.00508   -0.00531   -0.00296
S2    4    0.491990    1.205805    0.645057    11.00000    0.04584    0.02093 =
         0.02854   -0.00173   -0.00605    0.00523
N11   3    0.654039    0.564477    0.636995    11.00000    0.02961    0.02772 =
         0.03221    0.00204   -0.00368    0.00142
C11   1    0.683610    0.480452    0.689793    11.00000    0.02764    0.02542 =
         0.02829   -0.00172   -0.00549   -0.00162
C12   1    0.719727    0.372647    0.757872    11.00000    0.05273    0.03880 =
         0.04946    0.01380   -0.02458   -0.00519
AFIX 137
H12A  2    0.682367    0.278859    0.750048    11.00000   -1.50000
H12B  2    0.708334    0.411288    0.821120    11.00000   -1.50000
H12C  2    0.792862    0.355019    0.748406    11.00000   -1.50000
HKLF 4
REM  Cd(NCS)2(MeCN) (tr366) in Pbca
REM R1 =  0.0334 for   1943 Fo > 4sig(Fo)  and  0.0343 for all   2022 data
REM     93 parameters refined using      0 restraints
END
WGHT      0.0510      2.7892
REM Highest difference peak  1.093,  deepest hole -0.890,  1-sigma level  0.151
Q1    1   0.5816  0.7091  0.4354  11.00000  0.05    0.82
Q2    1   0.5835  0.8859  0.5154  11.00000  0.05    0.74
Q3    1   0.7548  0.5541  0.5954  11.00000  0.05    0.60
Q4    1   0.4202  1.0389  0.5975  11.00000  0.05    0.58
Q5    1   0.5758  0.4309  0.6116  11.00000  0.05    0.58
Q6    1   0.4550  1.0724  0.5409  11.00000  0.05    0.56
Q7    1   0.8288  0.2001  0.8492  11.00000  0.05    0.52
Q8    1   0.5248  0.7979  0.6532  11.00000  0.05    0.49
Q9    1   0.5006  0.8013  0.4920  11.00000  0.05    0.44
Q10   1   0.3983  1.0975  0.5621  11.00000  0.05    0.42
Q11   1   0.5896  0.3268  0.8883  11.00000  0.05    0.39
Q12   1   0.6746  0.1958  0.6618  11.00000  0.05    0.39
Q13   1   0.6557  0.3065  0.7824  11.00000  0.05    0.38
Q14   1   0.7553  0.7955  0.5585  11.00000  0.05    0.38
Q15   1   0.9948  0.8796  0.4456  11.00000  0.05    0.38
Q16   1   0.7730  0.4491  0.8919  11.00000  0.05    0.38
Q17   1   0.8381  0.4168  0.8482  11.00000  0.05    0.37
Q18   1   0.6613  0.2006  0.6434  11.00000  0.05    0.36
Q19   1   0.5192  1.0045  0.5225  11.00000  0.05    0.36
Q20   1   0.7757  0.5781  0.4825  11.00000  0.05    0.36
;
data_global
_journal_date_recd_electronic     2013-06-05
_journal_date_accepted     2013-06-07
_journal_name_full     'Acta Crystallographica, Section E'
_journal_year     2013
_journal_volume     69
_journal_issue      7
_journal_page_first     m398
_journal_page_last     m398
_journal_paper_category     QM
_journal_paper_doi     10.1107/S1600536813015870
_journal_coeditor_code     ZL2553
_publ_contact_author
;
      Thorben Reinert
      Institut f\"ur Anorganische Chemie
      Christian-Albrechts-Universit\"at Kiel
      Max-Eyth Strasse 2
      D-24098 Kiel
      Germany
;
_publ_contact_author_email     treinert@ac.uni-kiel.de
_publ_contact_author_fax     '(+)431-880-1520'
_publ_contact_author_phone     '(+)431-880-5546'
_publ_section_title
;\
Poly[(acetonitrile-\k<i>N</i>)-\m~3~-thiocyanato-\k^3^<i>N</i>:<i>S</i>:\
<i>S</i>-\m~2~-thiocyanato-\k^2^<i>N</i>:<i>S</i>-cadmium]
;
loop_
    _publ_author_name
    _publ_author_footnote
    _publ_author_address
    'Reinert, Thorben' .
;
Institut f\"ur Anorganische Chemie
Christian-Albrechts-Universit\"at Kiel
Max-Eyth Strasse 2
D-24098 Kiel
Germany
;
    'Je\&s, Inke' .
;
Institut f\"ur Anorganische Chemie
Christian-Albrechts-Universit\"at Kiel
Max-Eyth Strasse 2
D-24098 Kiel
Germany
;
    'N\"ather, Christian' .
;
Institut f\"ur Anorganische Chemie
Christian-Albrechts-Universit\"at Kiel
Max-Eyth Strasse 2
D-24098 Kiel
Germany
;
_publ_section_synopsis     .
