# Supplementary material for: Poly[(aceto­nitrile-κN)-μ3-thio­cyanato-κ3 N:S:S-μ2-thio­cyanato-κ2 N:S-cadmium]
Source: Acta Crystallogr Sect E Struct Rep Online. 2013 Jun 15;69(Pt 7):m398. doi: 10.1107/S1600536813015870 (PMC3772428; doi:10.1107/S1600536813015870)
Supplement: Supplementary file 2 [file e-69-0m398-Isup2.hkl]

# 
# h,k,l, Fc-squared, Fo-squared, sigma(Fo-squared) and status flag 
# 
data_I
_shelx_title ' Cd(NCS)2(MeCN) (tr366) in Pbca' 
_shelx_refln_list_code          4 
_shelx_F_calc_maximum      311.52 
_exptl_crystal_F_000      1024.00 
_reflns_d_resolution_high  0.7546 
 
loop_ 
 _symmetry_equiv_pos_as_xyz 
 'x, y, z' 
 '-x+1/2, -y, z+1/2' 
 '-x, y+1/2, -z+1/2' 
 'x+1/2, -y+1/2, -z' 
 '-x, -y, -z' 
 'x-1/2, y, -z-1/2' 
 'x, -y-1/2, z-1/2' 
 '-x-1/2, y-1/2, z' 
 
_cell_length_a    13.0939 
_cell_length_b     8.9752 
_cell_length_c    14.2986 
_cell_angle_alpha  90.000 
_cell_angle_beta   90.000 
_cell_angle_gamma  90.000 
 
_shelx_F_squared_multiplier     1.000 
 
loop_ 
 _refln_index_h 
 _refln_index_k 
 _refln_index_l 
 _refln_F_squared_calc 
 _refln_F_squared_meas 
 _refln_F_squared_sigma 
 _refln_observed_status 
   4   0   0     1168.41      903.02     19.22 o 
   8   0   0    17293.21    17394.67    522.75 o 
  10   0   0    12769.95    12993.53    349.20 o 
  12   0   0    45274.53    50829.26   1470.00 o 
  14   0   0     7164.33     7334.89    161.46 o 
  16   0   0     1001.29      947.70     63.58 o 
   6   1   0     1510.80     1417.55     19.85 o 
   8   1   0    11948.74    12249.51    212.34 o 
  10   1   0    16603.70    17597.10    329.33 o 
  12   1   0     2044.95     2137.31     41.77 o 
  14   1   0     7052.07     6761.75    158.58 o 
  16   1   0     7926.82     8362.03    152.21 o 
   2   2   0    18785.22    16439.72    102.04 o 
   4   2   0      820.73      831.92     12.29 o 
   6   2   0    27902.33    28703.70    457.61 o 
   8   2   0     1708.07     1641.23     38.34 o 
  10   2   0     2236.33     2329.60     42.84 o 
  12   2   0    14242.16    14620.79    243.48 o 
  14   2   0     6844.69     6814.53    111.84 o 
  16   2   0      386.93      392.38     17.90 o 
   2   3   0    47509.33    44542.28    756.63 o 
   4   3   0    41543.60    42457.50   1186.33 o 
   6   3   0     1280.17     1208.31     18.58 o 
   8   3   0    29406.52    31114.26    450.74 o 
  10   3   0    12139.24    13007.61    343.96 o 
  12   3   0      253.46      284.62      9.47 o 
  14   3   0     8730.46     9514.99    210.99 o 
  16   3   0     5926.96     5306.76    120.71 o 
   0   4   0    19966.60    20303.48    313.90 o 
   2   4   0     7975.11     7560.39     63.29 o 
   4   4   0       10.92       24.19      7.48 o 
   6   4   0     3506.06     3535.55     43.06 o 
   8   4   0      211.37      231.83      8.41 o 
  10   4   0      516.10      585.62     16.24 o 
  12   4   0     5145.06     5338.07    125.51 o 
  14   4   0      829.66      882.50     30.46 o 
  16   4   0       18.89       32.94     14.71 o 
   2   5   0       19.92       75.35      7.05 o 
   4   5   0     1207.15     1255.57     19.34 o 
   6   5   0      345.49      363.57     11.55 o 
   8   5   0      444.85      427.78     11.20 o 
  10   5   0       31.32       25.45     11.50 o 
  12   5   0     1191.56     1154.23     26.50 o 
  14   5   0      401.15      378.96     13.40 o 
   0   6   0      643.94      663.38     40.88 o 
   2   6   0      279.43      282.88      8.16 o 
   4   6   0      260.09      233.69      8.05 o 
   6   6   0     1161.52     1217.26     23.01 o 
   8   6   0      166.20      164.54     10.34 o 
  10   6   0      150.52      167.28     22.97 o 
  12   6   0      106.10      116.10     13.44 o 
  14   6   0        2.67       -0.82     16.71 o 
   2   7   0     1725.88     1673.51     24.93 o 
   4   7   0     2678.36     2757.58     15.25 o 
   6   7   0       19.01       26.79     14.93 o 
   8   7   0     1920.79     1911.81     51.62 o 
  10   7   0      923.83      989.51     22.71 o 
  12   7   0      413.25      504.83     15.04 o 
   0   8   0    30890.22    33306.29    689.28 o 
   2   8   0    12123.79    12511.52    124.51 o 
   4   8   0     3209.89     3281.89     79.64 o 
   6   8   0     9433.50    10445.01    202.80 o 
   8   8   0     1581.20     1551.80     82.36 o 
  10   8   0     2529.27     2524.68     19.39 o 
  12   8   0     8210.71     7174.75    684.58 o 
   2   9   0    10285.47    10633.50    241.13 o 
   4   9   0     6701.39     6875.62    130.25 o 
   6   9   0     1956.35     1994.15     49.70 o 
   8   9   0     1312.90     1310.04     25.93 o 
  10   9   0     2742.90     2308.47     32.07 o 
   0  10   0    13896.74    15328.50    400.77 o 
   2  10   0     7256.55     7986.61     99.26 o 
   4  10   0       54.84       93.44     15.89 o 
   6  10   0     4784.86     4696.20    116.62 o 
   8  10   0     1362.91     1329.52     81.02 o 
   2  11   0    10574.42     9767.72    324.16 o 
   4  11   0    12366.29    11079.37    288.74 o 
   6  11   0      104.36      110.64     13.66 o 
   1   1   1    12418.68     9506.33     79.74 o 
   2   1   1       23.42       25.93      5.73 o 
   3   1   1    12471.32    11098.77    102.78 o 
   4   1   1    12155.43    10452.95    134.50 o 
   5   1   1    17461.81    15375.42    121.42 o 
   6   1   1       13.98       71.16     18.80 o 
   7   1   1     9122.85     8760.81     84.11 o 
   8   1   1      496.66      510.90      6.69 o 
   9   1   1       71.53       78.44      4.88 o 
  10   1   1       15.62       20.49      5.37 o 
  11   1   1     6755.36     6864.64     80.92 o 
  12   1   1      151.57      147.07      5.80 o 
  13   1   1     2660.33     2721.21     40.52 o 
  14   1   1       98.74      109.90      6.09 o 
  15   1   1        6.68       15.82      6.77 o 
  16   1   1        9.68       23.42      7.42 o 
  17   1   1     1263.84     1167.59     28.37 o 
   0   2   1     5101.13     4332.33     35.67 o 
   1   2   1      222.33      189.84     13.30 o 
   2   2   1     8054.42     6806.92     53.56 o 
   3   2   1    12447.00    10626.32     87.60 o 
   4   2   1      780.63      657.48      9.46 o 
   5   2   1     1036.01      824.81      8.89 o 
   6   2   1       79.56      124.59      7.20 o 
   7   2   1     1316.41     1317.32     14.52 o 
   8   2   1      224.47      208.08      5.70 o 
   9   2   1     4075.08     3997.56     57.22 o 
  10   2   1      699.87      722.03      9.91 o 
  11   2   1     3439.90     3586.51     40.25 o 
  12   2   1     1710.65     1705.13     26.57 o 
  13   2   1       37.46       78.20     10.33 o 
  14   2   1       79.50       88.94      6.24 o 
  15   2   1     2328.32     2349.11     32.97 o 
  16   2   1       78.97       73.30      7.78 o 
  17   2   1      713.51      607.17     22.13 o 
   1   3   1    23527.59    20885.69    124.83 o 
   2   3   1      309.83      295.55      5.41 o 
   3   3   1      157.90      132.03      5.17 o 
   4   3   1     4351.12     4080.42     38.87 o 
   5   3   1    22975.43    22871.15    254.58 o 
   6   3   1      326.72      338.46     16.26 o 
   7   3   1    26181.33    27238.28    312.44 o 
   8   3   1      311.87      330.72      7.91 o 
   9   3   1     2284.61     2268.78     37.23 o 
  10   3   1      223.55      230.28      7.83 o 
  11   3   1     5034.00     5036.53     72.26 o 
  12   3   1        9.60       15.18      5.93 o 
  13   3   1     4191.73     4153.60     77.00 o 
  14   3   1      658.27      722.44     14.08 o 
  15   3   1      586.30      643.59     17.95 o 
  16   3   1      275.37      237.53      9.97 o 
   0   4   1     1089.73     1055.09     14.06 o 
   1   4   1    11731.62    11009.50    100.67 o 
   2   4   1     2132.41     2019.08     11.23 o 
   3   4   1    97046.61   122259.46    948.22 o 
   4   4   1     4566.19     4432.32     40.71 o 
   5   4   1    20145.36    20115.29    298.26 o 
   6   4   1     1165.22     1160.85     48.27 o 
   7   4   1    12826.45    13151.43    216.21 o 
   8   4   1       55.85       57.36      7.24 o 
   9   4   1    44396.84    48994.60    840.63 o 
  10   4   1      147.79      172.39      8.60 o 
  11   4   1     9278.19     9636.55    167.12 o 
  12   4   1        8.48       24.14      5.94 o 
  13   4   1     1220.32     1228.84     29.96 o 
  14   4   1      114.33      127.58      9.08 o 
  15   4   1     9362.84     9266.32    275.32 o 
  16   4   1      673.76      536.20     32.36 o 
   1   5   1    23525.76    23965.52    143.23 o 
   2   5   1     2027.37     2002.39     20.08 o 
   3   5   1      292.24      328.55     11.29 o 
   4   5   1     2401.70     2263.19     14.99 o 
   5   5   1    30293.70    32273.20    207.28 o 
   6   5   1      320.38      335.80     19.28 o 
   7   5   1    33816.86    37837.41    642.87 o 
   8   5   1       90.10       98.11      6.45 o 
   9   5   1     3888.57     3810.71     37.46 o 
  10   5   1      386.06      400.58     18.51 o 
  11   5   1     5122.98     5156.63     82.76 o 
  12   5   1      225.46      183.55      6.91 o 
  13   5   1     6008.25     6497.97    156.21 o 
  14   5   1      268.16      277.43     14.50 o 
  15   5   1      953.77      953.45     26.01 o 
   0   6   1    11996.76    11886.32    131.08 o 
   1   6   1     5802.72     5867.07     29.31 o 
   2   6   1     4088.23     4070.68     22.40 o 
   3   6   1    33632.06    37135.27    195.24 o 
   4   6   1      977.55      957.95      7.60 o 
   5   6   1     6588.17     6761.14     52.72 o 
   6   6   1        5.01       10.29      6.79 o 
   7   6   1      953.57     1030.87     52.56 o 
   8   6   1      514.08      536.30     12.03 o 
   9   6   1    15380.60    16332.91    428.61 o 
  10   6   1      682.45      724.56     18.90 o 
  11   6   1     6183.20     6142.54    130.67 o 
  12   6   1      958.82      988.35     16.99 o 
  13   6   1       27.06       83.22     24.97 o 
  14   6   1      409.88      392.21     20.99 o 
   1   7   1    20059.23    21308.09    115.59 o 
   2   7   1       23.67       26.70      4.83 o 
   3   7   1      457.67      457.28      6.34 o 
   4   7   1        9.02       19.79      5.56 o 
   5   7   1    35122.16    39038.52    435.12 o 
   6   7   1        1.88        4.92      5.57 o 
   7   7   1    22794.07    24834.54    249.15 o 
   8   7   1      660.43      623.65     13.19 o 
   9   7   1      732.52      763.52     13.78 o 
  10   7   1       47.36       50.04      6.59 o 
  11   7   1     7340.33     8244.65    145.77 o 
  12   7   1       17.45       23.68      7.92 o 
  13   7   1     8579.14     8311.65    426.93 o 
   0   8   1     1553.83     1637.45     16.60 o 
   1   8   1     2665.46     2803.03     29.18 o 
   2   8   1      381.83      425.15      6.06 o 
   3   8   1     9880.03    10138.43     53.06 o 
   4   8   1      114.43      129.62      5.50 o 
   5   8   1     1075.81     1136.26     12.15 o 
   6   8   1       33.59       61.70      6.71 o 
   7   8   1      817.81      827.90     16.71 o 
   8   8   1       65.16       67.34      6.57 o 
   9   8   1    10682.49    11794.41    245.68 o 
  10   8   1      411.62      439.39     18.66 o 
  11   8   1     2562.69     2486.55     94.11 o 
  12   8   1      607.20      529.40     17.23 o 
   1   9   1      578.82      645.06     18.03 o 
   2   9   1      583.76      598.05      6.75 o 
   3   9   1       58.22       66.68      5.54 o 
   4   9   1      339.29      352.82      6.14 o 
   5   9   1     2248.67     2246.35     22.92 o 
   6   9   1       82.42       90.23      7.10 o 
   7   9   1     2581.93     2749.21     20.44 o 
   8   9   1      434.05      438.31     16.08 o 
   9   9   1      625.01      632.42     36.16 o 
  10   9   1      102.17       95.28      8.50 o 
  11   9   1       96.21       83.12     11.03 o 
   0  10   1       85.67       94.85     10.06 o 
   1  10   1      529.20      580.14      7.86 o 
   2  10   1      444.40      500.91     10.92 o 
   3  10   1     4271.00     4459.88     77.23 o 
   4  10   1      384.90      438.28      8.03 o 
   5  10   1     1062.39     1098.72     16.00 o 
   6  10   1       92.44      101.80      8.89 o 
   7  10   1      138.07      145.07      8.98 o 
   8  10   1      106.48       90.36     10.85 o 
   9  10   1     1997.90     1781.34     85.63 o 
   1  11   1       24.63       31.02      7.09 o 
   2  11   1        1.42        2.73      7.15 o 
   3  11   1        0.88        9.66      6.96 o 
   4  11   1        0.12       12.56      7.97 o 
   5  11   1       42.23       47.16      6.91 o 
   6  11   1        3.55        0.74      9.31 o 
   1   0   2      496.77      420.40     13.42 o 
   3   0   2     1123.99      958.13     13.85 o 
   4   0   2    22280.13    18626.02    222.39 o 
   5   0   2        9.81        6.63      4.90 o 
   7   0   2     3217.80     3396.33     32.50 o 
   8   0   2    19334.58    19969.32    210.73 o 
   9   0   2      243.97      249.05      8.04 o 
  10   0   2     2519.13     2574.88     42.93 o 
  11   0   2     1512.90     1544.23     27.63 o 
  12   0   2    25171.20    26152.33    440.03 o 
  13   0   2     1247.58     1290.46     18.62 o 
  14   0   2     4575.54     4515.85     68.51 o 
  15   0   2       70.59       95.06     11.94 o 
  16   0   2      476.30      502.00     20.86 o 
  17   0   2       19.71        9.37     12.56 o 
   1   1   2      544.71      525.97     19.60 o 
   3   1   2    12527.29    10848.44     94.41 o 
   4   1   2    58154.06    60702.45    204.88 o 
   5   1   2    17721.93    15988.82    122.59 o 
   6   1   2     1556.97     1456.60     12.19 o 
   7   1   2    13413.49    13032.80    127.57 o 
   8   1   2    27783.14    29193.01    344.12 o 
   9   1   2     2786.18     2900.04     36.10 o 
  10   1   2    20226.51    21376.89    278.72 o 
  11   1   2      188.31      210.38      6.28 o 
  12   1   2     2944.70     3001.91     32.27 o 
  13   1   2      217.37      237.08      5.87 o 
  14   1   2     5672.09     5563.48     74.08 o 
  15   1   2       50.73       49.49      6.67 o 
  16   1   2     6060.28     6013.44    113.55 o 
  17   1   2      662.61      618.90     19.27 o 
   1   2   2      150.34      142.18      6.25 o 
   2   2   2     1811.63     1410.15     23.42 o 
   3   2   2     6688.65     5440.53     37.20 o 
   4   2   2     6416.50     5248.37     33.99 o 
   5   2   2      758.15      749.17      9.16 o 
   6   2   2    40046.24    42039.07    571.17 o 
   7   2   2     8762.65     8933.44     89.25 o 
   8   2   2    12243.11    12773.02    133.51 o 
   9   2   2     8506.83     8666.13     95.66 o 
  10   2   2      495.86      505.52      7.99 o 
  11   2   2     1246.04     1260.20     16.29 o 
  12   2   2    12054.71    12455.29    173.49 o 
  13   2   2       20.24       28.01      5.68 o 
  14   2   2     3005.63     3265.45     41.87 o 
  15   2   2      690.48      728.86     12.59 o 
  16   2   2        1.01       33.74      8.64 o 
   1   3   2    13903.29    12349.68     93.01 o 
   2   3   2    32067.95    29732.06    200.53 o 
   3   3   2      242.52      214.61      5.33 o 
   4   3   2    29544.96    30244.65    219.34 o 
   5   3   2       79.92       73.60      5.76 o 
   6   3   2        5.62      213.80     59.45 o 
   7   3   2      522.99      569.65     10.39 o 
   8   3   2    14027.56    14173.11    170.65 o 
   9   3   2      643.97      626.79      7.43 o 
  10   3   2    13187.73    13921.45    181.73 o 
  11   3   2      791.59      858.96     14.00 o 
  12   3   2      338.75      391.74      6.76 o 
  13   3   2      372.56      369.78      7.91 o 
  14   3   2     4039.46     4267.20     82.73 o 
  15   3   2      119.14      112.83      8.61 o 
  16   3   2     3495.24     3247.84    137.01 o 
   0   4   2    12310.37    11855.65    134.01 o 
   1   4   2      882.14      874.53      7.35 o 
   2   4   2      602.11      570.53      6.97 o 
   3   4   2      303.90      324.18      5.91 o 
   4   4   2      243.93      243.38      6.20 o 
   5   4   2        0.91       17.10      6.66 o 
   6   4   2    14565.18    15084.69    164.98 o 
   7   4   2        3.02       13.16      5.79 o 
   8   4   2      637.98      690.28     15.35 o 
   9   4   2     1104.94     1049.87     12.95 o 
  10   4   2        3.66       10.43      6.01 o 
  11   4   2       28.42       40.18      5.78 o 
  12   4   2     2364.94     2493.94     56.75 o 
  13   4   2       49.49       48.47      6.29 o 
  14   4   2     1233.45     1313.84     32.27 o 
  15   4   2       54.16       74.20     10.59 o 
  16   4   2      104.95       91.54     11.88 o 
   1   5   2     1546.05     1394.01     10.66 o 
   2   5   2      310.91      313.46      5.97 o 
   3   5   2      715.60      645.55      7.23 o 
   4   5   2        1.04      154.69     44.23 o 
   5   5   2     6173.05     6269.97     52.92 o 
   6   5   2      342.35      359.02      7.55 o 
   7   5   2     1388.08     1457.19     28.52 o 
   8   5   2       16.70       37.82      7.91 o 
   9   5   2       28.48       27.65      5.94 o 
  10   5   2      560.66      642.40     27.08 o 
  11   5   2      322.90      333.54      7.68 o 
  12   5   2        7.29       15.09      7.28 o 
  13   5   2      757.94      844.79     17.52 o 
  14   5   2      104.73       90.09      7.58 o 
  15   5   2      134.93      105.37     10.44 o 
   0   6   2        0.87       59.14     22.77 o 
   1   6   2       98.22      117.98      7.16 o 
   2   6   2       22.72       33.35      4.87 o 
   3   6   2      573.16      611.12      7.15 o 
   4   6   2      162.98      135.64      5.45 o 
   5   6   2      123.84      139.00      4.89 o 
   6   6   2       10.34       27.72      6.58 o 
   7   6   2     1578.12     1537.95     18.90 o 
   8   6   2      182.14      204.43      9.86 o 
   9   6   2     1406.91     1398.83     11.47 o 
  10   6   2       57.96       63.08      7.28 o 
  11   6   2        0.76       16.09      7.38 o 
  12   6   2        4.23        8.13      8.65 o 
  13   6   2      440.41      448.94     19.32 o 
  14   6   2       75.94       56.72      8.82 o 
   1   7   2      262.38      253.60      5.85 o 
   2   7   2     2546.59     2555.81     16.82 o 
   3   7   2     1031.89     1029.10      9.27 o 
   4   7   2     3026.53     3051.27     29.13 o 
   5   7   2     1728.35     1768.68     13.77 o 
   6   7   2        6.28       12.27      6.08 o 
   7   7   2      489.04      504.25     11.19 o 
   8   7   2     1660.83     1698.65     23.98 o 
   9   7   2       15.90       19.73      5.26 o 
  10   7   2     2138.82     2294.12     28.20 o 
  11   7   2      106.07      101.13     11.56 o 
  12   7   2       81.31       67.42      8.72 o 
  13   7   2      128.50      116.11     10.08 o 
   0   8   2    14482.25    14858.83     75.39 o 
   1   8   2       30.94       32.94      5.16 o 
   2   8   2     2051.59     2084.95     14.52 o 
   3   8   2      319.04      338.99      5.94 o 
   4   8   2     2865.65     2900.07     12.04 o 
   5   8   2      135.31      135.46      5.39 o 
   6   8   2    10733.73    11247.34    199.59 o 
   7   8   2      156.99      164.70     12.22 o 
   8   8   2     3366.98     3173.36     26.57 o 
   9   8   2      180.89      192.87     10.03 o 
  10   8   2     1282.29     1273.45     45.60 o 
  11   8   2      313.11      284.42     16.25 o 
  12   8   2     3806.86     3054.02     31.26 o 
   1   9   2      699.25      719.59     10.73 o 
   2   9   2     6637.48     6840.57     75.62 o 
   3   9   2      466.34      454.44      7.21 o 
   4   9   2     8235.88     8524.84    106.10 o 
   5   9   2     2414.35     2305.25     25.97 o 
   6   9   2       89.79      116.62      7.43 o 
   7   9   2     2147.69     2294.87     66.40 o 
   8   9   2     3912.80     4193.06     95.78 o 
   9   9   2      491.30      480.69      9.46 o 
  10   9   2     4722.91     4048.23     77.85 o 
  11   9   2       81.16       80.80     15.15 o 
   0  10   2     8102.32     8538.73    106.57 o 
   1  10   2      347.22      367.66      7.05 o 
   2  10   2     2503.35     2769.26     27.82 o 
   3  10   2     1003.78     1080.70     15.57 o 
   4  10   2     1988.60     2074.30     27.54 o 
   5  10   2      166.82      191.37      7.93 o 
   6  10   2     9802.10     9463.64    170.33 o 
   7  10   2      454.82      433.07     18.93 o 
   8  10   2     2677.45     2279.01     86.92 o 
   9  10   2     1774.22     1481.15     59.36 o 
   1  11   2     1567.80     1554.41     21.66 o 
   2  11   2     9605.52     9648.55    151.27 o 
   3  11   2      159.25      166.03      7.69 o 
   4  11   2     6010.90     5203.00    135.52 o 
   5  11   2      517.93      447.68     12.48 o 
   6  11   2      166.70      138.34     11.19 o 
   1   1   3     9673.22     7857.14     62.23 o 
   2   1   3     9230.95     8183.69     41.79 o 
   3   1   3     8266.36     7287.36     76.11 o 
   4   1   3     2903.03     2438.74     20.40 o 
   5   1   3     1027.36      963.96      7.73 o 
   6   1   3     1429.94     1438.26     16.39 o 
   7   1   3     2628.29     2446.25     22.33 o 
   8   1   3     1383.91     1275.01     11.51 o 
   9   1   3      122.46      121.07      5.23 o 
  10   1   3       87.26       95.86      5.44 o 
  11   1   3      794.92      768.49     11.41 o 
  12   1   3      864.41      866.79      9.36 o 
  13   1   3      632.12      644.24     10.99 o 
  14   1   3      360.32      386.11      9.48 o 
  15   1   3      163.85      182.52      7.35 o 
  16   1   3        0.61        9.80      7.88 o 
  17   1   3      176.53      137.55     15.21 o 
   0   2   3    40967.06    41991.91    107.60 o 
   1   2   3     1190.04      884.01     20.08 o 
   2   2   3        1.86       12.10      4.34 o 
   3   2   3    33892.66    31314.09    320.40 o 
   4   2   3      826.39      717.44     11.39 o 
   5   2   3    10325.19     9791.80     81.18 o 
   6   2   3     3053.95     2910.07     32.65 o 
   7   2   3     1937.42     1916.51     22.04 o 
   8   2   3      411.53      408.50      6.34 o 
   9   2   3     8814.98     9098.49     81.29 o 
  10   2   3     2905.96     2793.86     27.54 o 
  11   2   3     1729.19     1716.18     20.36 o 
  12   2   3     3274.96     3399.53     48.67 o 
  13   2   3      574.78      570.28     10.24 o 
  14   2   3      272.46      278.92      7.50 o 
  15   2   3     3183.65     3349.10     54.29 o 
  16   2   3      387.54      354.57      8.99 o 
   1   3   3    61490.44    64676.69   2008.65 o 
   2   3   3     4395.06     3555.99     35.47 o 
   3   3   3      136.34      108.25      7.94 o 
   4   3   3     9908.96     9647.99    102.08 o 
   5   3   3     7093.10     6572.66     51.61 o 
   6   3   3       14.79       19.40      4.93 o 
   7   3   3    12221.53    12230.01    122.09 o 
   8   3   3     1219.87     1252.48     16.31 o 
   9   3   3      140.15      165.78      5.95 o 
  10   3   3     1153.33     1261.75     19.52 o 
  11   3   3    12588.35    12913.63    157.12 o 
  12   3   3       31.18       44.45      5.40 o 
  13   3   3     7230.29     7387.11    126.82 o 
  14   3   3     1170.47     1210.95     22.17 o 
  15   3   3      972.82      980.19     21.44 o 
  16   3   3      658.68      560.60     23.72 o 
   0   4   3     1234.76     1225.17     11.33 o 
   1   4   3     8613.81     8197.35     63.96 o 
   2   4   3      804.63      806.45      7.20 o 
   3   4   3    53691.56    58130.08    636.66 o 
   4   4   3     2029.44     1898.52     19.81 o 
   5   4   3     9744.96     9717.10     85.37 o 
   6   4   3        1.95       69.70     13.96 o 
   7   4   3     1484.05     1514.28     12.14 o 
   8   4   3      381.41      397.53      8.82 o 
   9   4   3    11328.81    11521.39    136.68 o 
  10   4   3      152.69      159.84      5.99 o 
  11   4   3     4259.02     4300.39     21.21 o 
  12   4   3       13.91       28.48      6.73 o 
  13   4   3      987.35     1001.36     19.51 o 
  14   4   3      532.49      576.76     10.56 o 
  15   4   3     9368.34     8562.43    148.95 o 
  16   4   3      924.93      817.04     34.84 o 
   1   5   3    59681.06    67016.33    523.03 o 
   2   5   3     7626.58     7508.19     72.17 o 
   3   5   3     4765.88     4584.14     29.87 o 
   4   5   3     9860.45     9866.83     98.11 o 
   5   5   3    14464.88    14738.08    140.70 o 
   6   5   3      420.53      409.76      7.19 o 
   7   5   3    11062.56    11727.57    124.48 o 
   8   5   3     3915.17     4022.26     36.68 o 
   9   5   3        1.20       13.51      6.51 o 
  10   5   3     1791.26     1901.62     44.30 o 
  11   5   3    12327.59    13029.84    218.36 o 
  12   5   3       97.21       95.92      7.19 o 
  13   5   3    12600.39    13259.86    298.59 o 
  14   5   3     1152.72     1135.01     32.38 o 
  15   5   3     1044.94      824.09     27.75 o 
   0   6   3    16618.29    17339.50    145.32 o 
   1   6   3     7369.05     7748.04     55.85 o 
   2   6   3     7035.24     7082.56     68.90 o 
   3   6   3    36514.93    39571.97    257.38 o 
   4   6   3      585.61      559.10      7.02 o 
   5   6   3     9436.24     9753.55    106.91 o 
   6   6   3     2778.53     2927.91     31.41 o 
   7   6   3     1410.44     1546.71     30.97 o 
   8   6   3      338.72      403.96     19.55 o 
   9   6   3    19300.29    20852.61    325.56 o 
  10   6   3      942.34      957.21     23.42 o 
  11   6   3     3170.75     3258.75    107.72 o 
  12   6   3     3523.69     3736.02     97.86 o 
  13   6   3      923.08      959.37     32.47 o 
  14   6   3      376.40      291.24     10.35 o 
   1   7   3    26847.30    28497.34    159.43 o 
   2   7   3      118.82      152.38      5.10 o 
   3   7   3     3662.35     3831.03     35.76 o 
   4   7   3      208.90      205.27      5.86 o 
   5   7   3     5277.44     5396.04     36.69 o 
   6   7   3      393.52      423.30      7.16 o 
   7   7   3     7105.33     7356.05    169.32 o 
   8   7   3       53.88       64.43      7.28 o 
   9   7   3        1.04        8.63      5.57 o 
  10   7   3       91.28      115.21     17.04 o 
  11   7   3     6804.58     7004.54    117.36 o 
  12   7   3      223.32      218.43     10.72 o 
  13   7   3     5947.72     4786.32     88.67 o 
   0   8   3     1163.09     1261.66     12.47 o 
   1   8   3     2024.25     2063.14     21.36 o 
   2   8   3      760.10      795.81     11.36 o 
   3   8   3    14922.15    15571.29    143.94 o 
   4   8   3      173.60      178.21      6.62 o 
   5   8   3     4140.26     4459.78     55.37 o 
   6   8   3     1462.32     1452.70     18.71 o 
   7   8   3      224.04      231.97      6.87 o 
   8   8   3        2.60       21.90      7.63 o 
   9   8   3     5310.58     5374.50     70.62 o 
  10   8   3      257.06      272.45     10.29 o 
  11   8   3     1135.84     1072.88     48.33 o 
  12   8   3     1331.87     1136.45     47.78 o 
   1   9   3     6507.94     6707.00     64.08 o 
   2   9   3     2162.74     2173.88     13.76 o 
   3   9   3      546.75      592.35     13.58 o 
   4   9   3     2167.44     2204.56     21.31 o 
   5   9   3     1808.92     1706.91     23.51 o 
   6   9   3        0.19        7.58      7.70 o 
   7   9   3     1228.27     1281.28     24.49 o 
   8   9   3     1475.13     1535.86     43.51 o 
   9   9   3        2.91       10.30      9.48 o 
  10   9   3      952.88      766.31     10.63 o 
   0  10   3       42.67       73.68      8.65 o 
   1  10   3      270.42      298.36      7.19 o 
   2  10   3       19.66       38.41      6.75 o 
   3  10   3      702.72      787.39     17.92 o 
   4  10   3      656.45      716.99      9.84 o 
   5  10   3        1.94      121.18     33.79 o 
   6  10   3      103.06      107.86      8.75 o 
   7  10   3       19.05       17.81     10.83 o 
   8  10   3        1.12        0.72     10.14 o 
   1  11   3        6.30      105.93     29.22 o 
   2  11   3        4.17       14.71      7.49 o 
   3  11   3       21.19       37.65      6.29 o 
   4  11   3       34.56       24.48      7.64 o 
   5  11   3       35.55       53.27      8.54 o 
   6  11   3        4.24       12.14     20.97 o 
   0   0   4    16026.12    12985.42    169.46 o 
   1   0   4     1669.92     1486.42     28.98 o 
   2   0   4     6353.28     6051.41     80.43 o 
   3   0   4    10916.19     9365.15    113.03 o 
   4   0   4    10677.93     8595.04    108.09 o 
   5   0   4     8354.33     7732.96     97.80 o 
   7   0   4        3.83       11.67      6.30 o 
   8   0   4    18000.70    18146.07    159.80 o 
   9   0   4      151.35      168.75     13.90 o 
  10   0   4      190.35      202.07      8.27 o 
  11   0   4      741.39      781.64     12.25 o 
  12   0   4     7363.49     7604.11    128.53 o 
  13   0   4      431.11      405.37     11.54 o 
  14   0   4     3136.40     3390.91     63.97 o 
  15   0   4     1313.78     1334.48     36.63 o 
  16   0   4       13.41       23.10     10.89 o 
   1   1   4    36799.71    35523.88    279.24 o 
   2   1   4    41507.25    38070.41    327.05 o 
   3   1   4     1304.97     1045.82      8.19 o 
   4   1   4    55667.66    54869.38    729.01 o 
   5   1   4     3844.40     3545.27     24.51 o 
   6   1   4       21.43       85.10     13.95 o 
   7   1   4     6058.25     6204.76     50.92 o 
   8   1   4    29560.75    30957.94    282.81 o 
   9   1   4       22.78       32.50      5.06 o 
  10   1   4    23760.55    24988.27    257.24 o 
  11   1   4     5811.52     5988.03     61.82 o 
  12   1   4     1150.50     1195.84     14.91 o 
  13   1   4     2675.02     2740.44     32.17 o 
  14   1   4     5337.16     5586.97     70.12 o 
  15   1   4      290.54      313.70      8.12 o 
  16   1   4     5253.45     4888.53    113.71 o 
   1   2   4     5933.87     4795.86     60.87 o 
   2   2   4     3717.85     3013.54     39.80 o 
   3   2   4    20724.55    19031.43    155.62 o 
   4   2   4    16712.03    15792.60    170.33 o 
   5   2   4     1632.73     1368.25     16.79 o 
   6   2   4    57638.55    63173.28    784.95 o 
   7   2   4      800.70      736.31      9.52 o 
   8   2   4    14542.19    14852.28    177.36 o 
   9   2   4     7813.67     7907.77     90.37 o 
  10   2   4      169.14      190.89      6.04 o 
  11   2   4      938.22      998.20     10.32 o 
  12   2   4    10979.74    11173.43    143.32 o 
  13   2   4      986.48     1028.10     18.48 o 
  14   2   4     1794.64     1898.44     30.91 o 
  15   2   4     2533.46     2609.34     43.08 o 
  16   2   4     1066.97      926.15     28.60 o 
   1   3   4      948.04      801.44     10.05 o 
   2   3   4    15777.93    15409.89    117.57 o 
   3   3   4      698.99      646.15      7.08 o 
   4   3   4     6167.04     5588.70     44.97 o 
   5   3   4       76.32       58.73      5.20 o 
   6   3   4      600.11      655.50     15.57 o 
   7   3   4        5.70       63.77     14.91 o 
   8   3   4     3344.40     3401.18     40.34 o 
   9   3   4       28.20       39.95      4.71 o 
  10   3   4     6155.75     6300.44     76.73 o 
  11   3   4       16.47       34.04      5.81 o 
  12   3   4     2826.16     2898.78     43.11 o 
  13   3   4      811.83      791.30      9.99 o 
  14   3   4      382.63      377.91     11.78 o 
  15   3   4      568.19      568.20     10.59 o 
  16   3   4     1073.07      952.52     34.94 o 
   0   4   4     4158.02     3855.99     62.35 o 
   1   4   4       52.54       46.63      4.74 o 
   2   4   4      668.12      693.32     14.47 o 
   3   4   4     3061.67     2913.05     17.02 o 
   4   4   4     3974.49     3905.35     36.30 o 
   5   4   4      435.13      444.12      6.92 o 
   6   4   4    11947.31    12094.80    102.15 o 
   7   4   4      142.96      152.08      5.93 o 
   8   4   4     2870.76     2904.71     28.81 o 
   9   4   4      872.33      882.39      8.88 o 
  10   4   4       82.33       91.29      6.05 o 
  11   4   4      164.84      168.26      6.69 o 
  12   4   4     2151.10     2093.24     21.38 o 
  13   4   4       40.16       51.85      8.38 o 
  14   4   4      344.11      387.36     12.62 o 
  15   4   4      519.73      475.76     26.74 o 
   1   5   4     2807.54     2631.04     16.70 o 
   2   5   4     1919.48     1970.69     18.03 o 
   3   5   4      100.18      107.36      5.14 o 
   4   5   4     2432.51     2324.12     26.50 o 
   5   5   4     2284.92     2253.07     26.06 o 
   6   5   4      328.99      333.37      6.47 o 
   7   5   4     1355.81     1418.06     18.13 o 
   8   5   4     2371.92     2478.19     15.92 o 
   9   5   4       88.49       89.41      6.24 o 
  10   5   4      352.92      395.07     11.11 o 
  11   5   4      965.70     1061.92     17.70 o 
  12   5   4      165.43      176.13      9.76 o 
  13   5   4      485.13      531.81     14.83 o 
  14   5   4      530.46      503.71     17.70 o 
  15   5   4       18.20        6.98      8.99 o 
   0   6   4     5307.66     5111.86     71.31 o 
   1   6   4        7.52       13.24      4.62 o 
   2   6   4      655.57      650.57      8.55 o 
   3   6   4     1330.34     1342.80     11.99 o 
   4   6   4     1708.19     1714.44     19.11 o 
   5   6   4      186.56      190.91      6.01 o 
   6   6   4     1329.10     1359.13     19.46 o 
   7   6   4     1481.90     1416.90     12.98 o 
   8   6   4      918.97      940.37     10.83 o 
   9   6   4       91.61       97.53      8.81 o 
  10   6   4      303.96      310.96      9.42 o 
  11   6   4       38.33       23.46      9.58 o 
  12   6   4      709.20      766.27     20.27 o 
  13   6   4      263.28      266.64     16.60 o 
  14   6   4      105.79       88.67     16.72 o 
   1   7   4     1204.62     1152.37      8.17 o 
   2   7   4     3757.94     3768.27     44.34 o 
   3   7   4       93.08      100.74      5.47 o 
   4   7   4     4464.63     4410.84     41.12 o 
   5   7   4       45.69       60.10      5.01 o 
   6   7   4      161.60      184.50      6.59 o 
   7   7   4      389.58      410.95      7.48 o 
   8   7   4     2256.69     2204.46     11.73 o 
   9   7   4        7.91       16.92      5.21 o 
  10   7   4     1231.48     1323.09     28.95 o 
  11   7   4      861.06      936.00     15.99 o 
  12   7   4       35.73       32.13      8.66 o 
  13   7   4       93.96       64.04      9.19 o 
   0   8   4      317.54      332.55     12.48 o 
   1   8   4        7.30       25.41      5.52 o 
   2   8   4      404.45      394.57      6.23 o 
   3   8   4       37.35       44.02      4.96 o 
   4   8   4     1716.22     1744.67     17.30 o 
   5   8   4      246.16      233.72      5.37 o 
   6   8   4     5138.45     5219.17     74.04 o 
   7   8   4      226.95      214.84      6.87 o 
   8   8   4     2482.03     2677.07     46.25 o 
   9   8   4        1.76        4.95      9.74 o 
  10   8   4       39.08       55.40      9.77 o 
  11   8   4       80.33       62.21      8.45 o 
  12   8   4      840.42      737.70     54.10 o 
   1   9   4     4085.64     4113.46     44.01 o 
   2   9   4     7097.06     7237.63     79.09 o 
   3   9   4      826.00      830.52     10.66 o 
   4   9   4     5599.36     5435.33     63.58 o 
   5   9   4     1566.71     1659.60     16.93 o 
   6   9   4       17.30       32.18      6.61 o 
   7   9   4     1022.67     1026.55     22.18 o 
   8   9   4     8808.54     9190.84    195.97 o 
   9   9   4       22.17       17.46      9.21 o 
  10   9   4     6256.33     5572.36    272.13 o 
   0  10   4     6950.15     7386.10    111.24 o 
   1  10   4     1053.64     1136.42     13.72 o 
   2  10   4      992.26     1021.22     18.23 o 
   3  10   4     3077.87     3119.49     40.96 o 
   4  10   4     4768.53     4931.45     65.95 o 
   5  10   4      902.57      863.22     16.93 o 
   6  10   4    11498.97    11718.24    234.52 o 
   7  10   4      140.10      121.52     10.46 o 
   8  10   4     3429.19     3126.27    154.93 o 
   1  11   4      778.84      743.68     22.02 o 
   2  11   4     3936.62     3460.65     66.21 o 
   3  11   4      191.37      190.32     10.04 o 
   4  11   4     3152.35     2925.56     71.77 o 
   5  11   4        8.89       11.83      9.85 o 
   1   1   5     2920.98     2459.50     13.53 o 
   2   1   5      606.14      541.36      7.94 o 
   3   1   5     1614.34     1513.30     24.42 o 
   4   1   5     2003.40     1844.60     15.56 o 
   5   1   5      998.92     1083.73     12.76 o 
   6   1   5      262.17      305.51      6.08 o 
   7   1   5      250.11      290.46      5.63 o 
   8   1   5      595.88      624.47      6.43 o 
   9   1   5     1087.82     1069.31     10.50 o 
  10   1   5        2.54       97.21     24.88 o 
  11   1   5       37.17       59.26      5.33 o 
  12   1   5      220.20      220.75      5.16 o 
  13   1   5       13.96       31.42      5.56 o 
  14   1   5        3.09       16.59      7.08 o 
  15   1   5      330.02      335.67      7.87 o 
  16   1   5       44.32       39.47      7.69 o 
   0   2   5      590.00      449.14      8.66 o 
   1   2   5     6792.15     5879.98     70.48 o 
   2   2   5       55.62      127.78     19.37 o 
   3   2   5    37668.81    38353.56    489.82 o 
   4   2   5     4907.02     4616.82     44.54 o 
   5   2   5     9341.97     8729.88    102.13 o 
   6   2   5     9108.22     8756.15     75.48 o 
   7   2   5     3540.26     3469.73     37.90 o 
   8   2   5     4403.83     4400.08     36.98 o 
   9   2   5    13590.20    14029.59    140.34 o 
  10   2   5      254.38      239.96      5.73 o 
  11   2   5     2118.28     2220.59     27.74 o 
  12   2   5      944.86      991.69     12.78 o 
  13   2   5      720.19      688.32      8.93 o 
  14   2   5        8.58       11.63      7.09 o 
  15   2   5     3560.90     3458.29     62.27 o 
  16   2   5        0.18        3.00      7.42 o 
   1   3   5    23558.27    22624.32    153.89 o 
   2   3   5     6158.28     5793.98     29.42 o 
   3   3   5      276.10      341.48      7.26 o 
   4   3   5     4477.12     4246.82     31.50 o 
   5   3   5    22330.95    22390.09    223.48 o 
   6   3   5       91.02       98.61      5.45 o 
   7   3   5    13572.22    14206.37    175.43 o 
   8   3   5     5565.45     5657.01     65.92 o 
   9   3   5       68.52      104.62     14.52 o 
  10   3   5     3615.66     3776.25     48.22 o 
  11   3   5     6380.66     6472.86     83.45 o 
  12   3   5     1311.32     1333.59     19.70 o 
  13   3   5     6713.75     6994.64     90.92 o 
  14   3   5      638.24      664.48     13.34 o 
  15   3   5      293.12      255.07      8.12 o 
  16   3   5      497.22      475.59     13.14 o 
   0   4   5     4685.39     4614.93     45.54 o 
   1   4   5     2515.38     2257.14     22.79 o 
   2   4   5      351.49      384.15      8.67 o 
   3   4   5    13973.38    13770.01    112.99 o 
   4   4   5     6536.53     6292.85     54.22 o 
   5   4   5     2262.25     2134.04     26.99 o 
   6   4   5     8419.52     8727.10    123.23 o 
   7   4   5       60.41       71.86      5.27 o 
   8   4   5     5832.57     5899.77     46.82 o 
   9   4   5     6017.71     5978.05     66.90 o 
  10   4   5      486.66      481.68      6.62 o 
  11   4   5     2935.64     3066.80     39.22 o 
  12   4   5      997.32     1004.94     18.57 o 
  13   4   5       26.82       41.57      8.09 o 
  14   4   5      437.40      469.78     20.68 o 
  15   4   5     2750.06     2406.40    129.97 o 
   1   5   5    33335.75    35429.01    191.04 o 
   2   5   5     7563.37     7368.18     49.44 o 
   3   5   5       14.33       26.76      5.15 o 
   4   5   5     7436.59     7630.38     70.50 o 
   5   5   5    16753.56    17272.40    170.85 o 
   6   5   5       94.67      110.55      5.03 o 
   7   5   5    16790.82    17957.31    243.07 o 
   8   5   5     4695.20     4775.50     57.17 o 
   9   5   5       90.97      127.12      9.28 o 
  10   5   5     5742.14     5831.05     50.53 o 
  11   5   5    11889.61    12056.18    301.36 o 
  12   5   5      875.70      965.15     20.26 o 
  13   5   5     7828.63     8003.34    167.11 o 
  14   5   5      814.29      816.90     34.00 o 
   0   6   5     2540.98     2702.79     14.45 o 
   1   6   5     4417.69     4353.81     32.65 o 
   2   6   5      142.66      121.36      4.94 o 
   3   6   5    33903.44    37272.89    404.46 o 
   4   6   5     5195.55     5145.54     43.18 o 
   5   6   5     6325.19     6268.87     57.75 o 
   6   6   5    19265.76    20846.73    239.37 o 
   7   6   5     5402.77     5753.47     73.31 o 
   8   6   5     5230.98     5588.66     75.52 o 
   9   6   5    18317.38    19370.75    199.59 o 
  10   6   5        3.42       25.56      7.23 o 
  11   6   5     4214.42     4521.49     79.55 o 
  12   6   5     1384.99     1452.58     34.07 o 
  13   6   5      751.51      700.86     21.41 o 
  14   6   5      484.78      406.41     28.36 o 
   1   7   5     6947.31     7199.71     49.23 o 
   2   7   5     1946.50     2024.03     23.81 o 
   3   7   5     1168.18     1138.70     10.71 o 
   4   7   5     2264.44     2303.12     17.04 o 
   5   7   5     3186.89     3374.57     53.11 o 
   6   7   5      123.67      177.29     13.53 o 
   7   7   5     4548.03     4561.14     73.14 o 
   8   7   5     2240.06     2209.21     21.89 o 
   9   7   5      569.25      590.65     15.71 o 
  10   7   5     3343.39     3626.03     88.74 o 
  11   7   5      827.50      806.23     39.13 o 
  12   7   5      199.59      198.41     14.85 o 
  13   7   5     2544.17     2383.11    105.96 o 
   0   8   5      691.61      668.20     12.38 o 
   1   8   5     2770.72     2924.11     34.01 o 
   2   8   5       78.68      605.22    173.66 o 
   3   8   5    11473.39    11694.84    143.62 o 
   4   8   5     1707.06     1736.87     22.28 o 
   5   8   5     3090.74     3131.13     38.29 o 
   6   8   5     6930.75     7124.01     99.66 o 
   7   8   5       61.97       81.79      7.21 o 
   8   8   5     1348.89     1447.56     17.46 o 
   9   8   5     5210.13     5341.62    138.05 o 
  10   8   5      116.59      110.04      8.14 o 
  11   8   5     1105.02     1052.57     46.59 o 
   1   9   5     5771.96     5871.41     45.57 o 
   2   9   5     2414.22     2386.01     28.86 o 
   3   9   5        0.74        9.72      4.69 o 
   4   9   5      647.11      709.07      9.90 o 
   5   9   5     3853.91     4073.35     38.15 o 
   6   9   5       10.78        9.27      6.67 o 
   7   9   5     2821.62     2789.23     51.97 o 
   8   9   5     1024.23     1023.95     39.70 o 
   9   9   5       36.32       35.45      8.78 o 
  10   9   5     1286.87     1175.81     32.97 o 
   0  10   5       13.09       23.60     10.17 o 
   1  10   5      106.55      133.84      7.09 o 
   2  10   5        8.78       22.53      6.52 o 
   3  10   5        7.68       20.74      6.78 o 
   4  10   5      327.47      353.33      7.09 o 
   5  10   5       24.34       37.56      7.19 o 
   6  10   5      401.51      357.07     10.83 o 
   7  10   5        7.84        4.27      8.08 o 
   8  10   5      252.02      233.06     11.44 o 
   1  11   5       48.36       60.01      7.54 o 
   2  11   5       25.13       26.11      6.51 o 
   3  11   5       21.02       21.44      7.31 o 
   4  11   5       37.74       45.43      9.30 o 
   0   0   6    35320.28    32120.75    327.31 o 
   1   0   6      752.90      586.63     36.82 o 
   2   0   6     8559.58     7345.89     89.78 o 
   3   0   6    29467.74    29770.09    528.68 o 
   4   0   6      131.06      205.28     11.28 o 
   5   0   6     6198.81     5874.76     99.35 o 
   6   0   6     5210.47     4911.01     33.11 o 
   7   0   6     3884.59     4099.41     43.02 o 
   8   0   6     1519.08     1569.26     22.86 o 
   9   0   6    14336.46    15328.27    253.66 o 
  10   0   6      499.72      539.88     21.46 o 
  11   0   6     2595.65     2721.51     51.70 o 
  12   0   6     9012.08     9196.50    108.93 o 
  13   0   6      593.80      633.79     13.63 o 
  14   0   6     3721.23     3858.35     74.49 o 
  15   0   6     3933.65     4173.50    125.17 o 
  16   0   6      306.99      265.27     10.81 o 
   1   1   6    31063.88    31502.26    290.52 o 
   2   1   6    42745.47    44421.07    479.83 o 
   3   1   6     2668.07     2363.46     16.41 o 
   4   1   6    30130.12    29933.88    275.47 o 
   5   1   6     1685.08     1644.30     16.93 o 
   6   1   6      744.31      741.43      8.37 o 
   7   1   6     5353.41     5271.94     45.42 o 
   8   1   6    15547.50    15710.55    134.45 o 
   9   1   6       28.89       21.57      5.36 o 
  10   1   6    10336.76    10561.21    102.01 o 
  11   1   6     6414.92     6721.54     80.99 o 
  12   1   6       89.34       96.22      5.28 o 
  13   1   6     3925.25     4038.15     47.10 o 
  14   1   6     7064.68     7543.79     95.08 o 
  15   1   6     1066.49     1018.17     24.98 o 
  16   1   6     5112.63     4601.03    146.43 o 
   0   2   6    72852.13    78686.86   1678.05 o 
   1   2   6     1588.49     1490.50     12.94 o 
   2   2   6    25269.54    24077.50    249.96 o 
   3   2   6    22096.59    22012.24    219.47 o 
   4   2   6     1006.16      928.33     12.46 o 
   5   2   6     4897.51     5042.11     59.57 o 
   6   2   6    28895.29    29690.58    276.11 o 
   7   2   6       44.49       71.85      5.64 o 
   8   2   6     2028.18     2047.29     15.42 o 
   9   2   6     1958.00     1986.41     18.71 o 
  10   2   6     3478.38     3709.80     35.86 o 
  11   2   6     1215.12     1281.69     13.33 o 
  12   2   6    12777.57    13444.90    144.16 o 
  13   2   6       74.69       89.16      6.69 o 
  14   2   6     2577.59     2706.30     42.22 o 
  15   2   6     3314.49     3219.86     73.54 o 
  16   2   6      504.07      453.25     11.90 o 
   1   3   6    20577.07    20236.92    193.72 o 
   2   3   6     2895.69     2551.35     16.13 o 
   3   3   6      353.39      308.82      6.94 o 
   4   3   6     6270.54     6124.84     47.65 o 
   5   3   6     3679.26     3605.62     43.04 o 
   6   3   6     1738.36     1622.13     19.06 o 
   7   3   6     2346.36     2479.39     32.14 o 
   8   3   6      261.93      272.25      6.38 o 
   9   3   6      162.21      160.44      4.91 o 
  10   3   6     1762.50     1801.28     20.49 o 
  11   3   6     3081.10     3200.11     29.27 o 
  12   3   6      469.80      452.93      8.84 o 
  13   3   6     3594.49     3891.93     59.97 o 
  14   3   6       63.56       90.99      7.96 o 
  15   3   6      255.81      230.73      8.17 o 
   0   4   6    17685.12    18125.90    211.71 o 
   1   4   6     1941.70     1994.03     19.90 o 
   2   4   6      946.28      807.74      6.96 o 
   3   4   6     2877.11     2677.42     19.67 o 
   4   4   6       19.69       24.87      5.16 o 
   5   4   6      322.66      295.78      5.73 o 
   6   4   6     3335.14     3170.05     35.71 o 
   7   4   6       57.33       68.35      5.41 o 
   8   4   6      694.94      704.68     11.15 o 
   9   4   6     2948.30     3046.46     30.86 o 
  10   4   6      366.54      375.27      7.14 o 
  11   4   6      314.14      328.77      6.63 o 
  12   4   6     1992.79     2096.82     23.33 o 
  13   4   6        7.43       17.84      7.07 o 
  14   4   6      513.02      531.80     12.08 o 
  15   4   6      243.36      185.98     10.51 o 
   1   5   6       89.33      118.41     11.35 o 
   2   5   6     2824.07     2717.94     30.63 o 
   3   5   6     2364.86     2367.08     19.56 o 
   4   5   6     2785.16     2778.86     27.03 o 
   5   5   6       91.36      114.98      5.13 o 
   6   5   6      278.93      273.02      5.93 o 
   7   5   6        0.43       12.62      5.50 o 
   8   5   6     1273.63     1307.42     12.70 o 
   9   5   6      104.41      104.93      5.13 o 
  10   5   6      808.34      807.36     13.35 o 
  11   5   6        6.65       12.86      5.87 o 
  12   5   6       48.16       70.04      9.21 o 
  13   5   6      124.02      156.20     11.69 o 
  14   5   6      965.31      853.70     40.17 o 
   0   6   6     4613.27     4496.54     44.30 o 
   1   6   6       75.56       85.44      6.96 o 
   2   6   6     1927.20     1798.53      9.00 o 
   3   6   6        4.96       23.13      5.80 o 
   4   6   6      906.45      891.25      8.24 o 
   5   6   6        6.86       11.43      5.76 o 
   6   6   6     2384.31     2383.99     25.34 o 
   7   6   6       22.72       28.71      6.03 o 
   8   6   6      757.43      761.41     10.24 o 
   9   6   6      198.97      190.52      6.93 o 
  10   6   6      906.58     1000.04     17.24 o 
  11   6   6       66.76       71.18      7.34 o 
  12   6   6      787.79      779.57     13.58 o 
  13   6   6        1.01        8.96      8.73 o 
   1   7   6     2147.73     2124.43     21.90 o 
   2   7   6     3296.81     3268.79     34.07 o 
   3   7   6      713.51      719.35      7.12 o 
   4   7   6     4554.50     4792.70     45.96 o 
   5   7   6       65.56       72.64      4.94 o 
   6   7   6       33.05       39.42      5.29 o 
   7   7   6      178.63      188.16      5.98 o 
   8   7   6      891.53      884.63     17.17 o 
   9   7   6        0.17        4.75      6.45 o 
  10   7   6      902.96      879.81     18.10 o 
  11   7   6      257.35      245.45     11.85 o 
  12   7   6        1.84        9.70      8.70 o 
   0   8   6     3202.72     3403.43     88.47 o 
   1   8   6      386.06      416.30      6.52 o 
   2   8   6      995.78     1050.07     20.00 o 
   3   8   6     2679.65     2655.57     26.03 o 
   4   8   6       23.29       37.78      5.44 o 
   5   8   6     1551.02     1583.92     33.43 o 
   6   8   6      387.81      372.22     10.21 o 
   7   8   6      573.33      635.25     13.66 o 
   8   8   6      240.33      238.16      8.66 o 
   9   8   6     1494.09     1524.48     42.42 o 
  10   8   6       27.56       40.59     10.73 o 
  11   8   6      154.42       97.84     11.30 o 
   1   9   6     2360.39     2318.59     34.06 o 
   2   9   6     7091.65     7781.27    111.25 o 
   3   9   6      229.06      240.50      7.35 o 
   4   9   6     5930.18     6430.42     90.56 o 
   5   9   6      613.23      673.06      9.70 o 
   6   9   6        4.94       13.55      6.97 o 
   7   9   6      692.71      684.77     17.29 o 
   8   9   6     3558.80     3272.99     68.80 o 
   9   9   6        7.28        9.79      7.93 o 
   0  10   6    12414.11    13871.34    145.58 o 
   1  10   6     1090.12     1086.35     15.81 o 
   2  10   6     3584.45     3705.36     70.78 o 
   3  10   6     2679.88     2787.98     49.52 o 
   4  10   6      627.44      622.75     17.40 o 
   5  10   6      692.16      666.87     17.21 o 
   6  10   6     4665.07     4240.47    104.67 o 
   7  10   6        6.50        5.99      9.53 o 
   1  11   6     5004.49     4383.34    111.18 o 
   2  11   6     1449.44     1225.69     41.61 o 
   3  11   6      647.61      644.00     13.47 o 
   1   1   7       12.66       34.23      5.89 o 
   2   1   7     8734.16     8309.70     53.65 o 
   3   1   7      596.87      569.88      7.81 o 
   4   1   7     9329.78     9260.58     88.52 o 
   5   1   7      682.21      747.60     13.56 o 
   6   1   7      398.26      374.60      7.11 o 
   7   1   7      346.96      411.15     29.18 o 
   8   1   7     1352.89     1252.16     12.10 o 
   9   1   7      855.56      883.00     15.07 o 
  10   1   7     1554.79     1571.06     16.40 o 
  11   1   7      346.12      456.00     37.69 o 
  12   1   7      188.75      195.22      5.70 o 
  13   1   7      281.04      372.97     23.11 o 
  14   1   7     1018.00     1062.79     17.68 o 
  15   1   7      166.39      166.82      7.72 o 
  16   1   7      454.67      407.06     34.46 o 
   0   2   7     8126.13     7754.85     85.51 o 
   1   2   7     5640.13     5132.31     43.78 o 
   2   2   7      173.68      154.00      5.79 o 
   3   2   7    16962.45    17217.26    162.05 o 
   4   2   7       84.85       89.12      4.77 o 
   5   2   7     1126.13     1113.30     14.33 o 
   6   2   7     2017.41     2031.66     34.14 o 
   7   2   7     1473.86     1375.90     16.38 o 
   8   2   7     1641.77     1612.64     13.99 o 
   9   2   7     7521.16     7592.44     87.94 o 
  10   2   7        8.69       32.11      7.05 o 
  11   2   7     2305.04     2332.74     27.03 o 
  12   2   7      249.24      285.50      6.92 o 
  13   2   7      544.69      589.28      8.32 o 
  14   2   7      492.51      545.64     10.53 o 
  15   2   7     1610.76     1574.43     41.88 o 
   1   3   7     5854.18     5641.95     58.97 o 
   2   3   7     2823.56     2671.47     42.50 o 
   3   3   7      809.86      779.65      6.32 o 
   4   3   7    10474.31    10787.95    150.37 o 
   5   3   7    17133.40    17587.33    194.06 o 
   6   3   7       60.96       82.07      5.37 o 
   7   3   7    15282.60    15113.68    156.45 o 
   8   3   7     2343.27     2382.85     22.84 o 
   9   3   7      780.93      822.28     11.57 o 
  10   3   7     2547.01     2651.02     34.83 o 
  11   3   7     2324.99     2335.50     36.10 o 
  12   3   7     1036.28     1013.85     13.49 o 
  13   3   7     1872.65     1887.64     28.13 o 
  14   3   7      887.92      910.99     22.10 o 
  15   3   7        6.33        6.62      7.40 o 
   0   4   7    37718.29    39381.46    472.71 o 
   1   4   7      428.95      449.66      7.53 o 
   2   4   7     3943.72     3846.04     38.46 o 
   3   4   7     6791.46     6558.00     81.26 o 
   4   4   7     3379.56     3280.55     24.53 o 
   5   4   7     2332.59     2427.34     29.94 o 
   6   4   7    13398.04    14097.82    171.86 o 
   7   4   7     1443.50     1480.08     20.05 o 
   8   4   7     3804.98     3999.43     40.00 o 
   9   4   7     8392.82     8684.70     89.71 o 
  10   4   7     2538.40     2600.24     32.56 o 
  11   4   7     2668.75     2735.79     33.03 o 
  12   4   7     7830.68     8699.05    117.70 o 
  13   4   7       87.14      105.98      8.04 o 
  14   4   7     1079.51      998.02     21.43 o 
  15   4   7      807.50      633.39     26.96 o 
   1   5   7     4479.72     4408.68     28.30 o 
   2   5   7     7236.54     7611.69     74.62 o 
   3   5   7      932.65      969.54     10.72 o 
   4   5   7     4990.68     5154.43     54.65 o 
   5   5   7    25471.28    26442.89    273.58 o 
   6   5   7      492.01      508.24      9.93 o 
   7   5   7    18614.55    19091.46    191.14 o 
   8   5   7     2970.25     3113.46     38.64 o 
   9   5   7     1020.63     1053.85     16.93 o 
  10   5   7     3272.38     3344.09     50.42 o 
  11   5   7     2916.73     3053.42     35.46 o 
  12   5   7      269.86      274.80      9.60 o 
  13   5   7     2887.89     2789.23     73.90 o 
  14   5   7     1251.52     1049.39     37.00 o 
   0   6   7     4649.71     4724.65     87.12 o 
   1   6   7     4790.93     4905.90     61.56 o 
   2   6   7     2626.73     2612.99     21.83 o 
   3   6   7    17398.87    17501.17    174.83 o 
   4   6   7     1043.49     1067.15      8.14 o 
   5   6   7     2108.40     2212.46     30.66 o 
   6   6   7     7155.85     7444.08    109.75 o 
   7   6   7     2230.08     2282.67     26.30 o 
   8   6   7     1614.41     1779.97     28.35 o 
   9   6   7    11249.05    11208.67    134.31 o 
  10   6   7       18.72       62.51     12.40 o 
  11   6   7     2968.26     2965.74     39.09 o 
  12   6   7     2928.66     2894.14     78.16 o 
  13   6   7      306.36      258.41     21.11 o 
   1   7   7      972.77      953.52     12.97 o 
   2   7   7    11517.80    11757.62    110.98 o 
   3   7   7     1485.96     1517.28     11.38 o 
   4   7   7    10821.46    11117.62    126.11 o 
   5   7   7     5576.73     5570.96     59.17 o 
   6   7   7      432.17      435.92      8.57 o 
   7   7   7     5635.34     5801.26    107.57 o 
   8   7   7     6221.06     6591.82     88.01 o 
   9   7   7     2447.14     2530.19     33.86 o 
  10   7   7     4378.94     4247.47     67.11 o 
  11   7   7      233.39      210.96      8.90 o 
  12   7   7      102.59       71.89      9.33 o 
   0   8   7     6819.67     6907.54     82.84 o 
   1   8   7      501.51      535.08     14.13 o 
   2   8   7     2253.61     2287.18     37.48 o 
   3   8   7     5373.93     5519.82     73.37 o 
   4   8   7      129.35      146.51      5.11 o 
   5   8   7      902.14      871.98     13.73 o 
   6   8   7     3033.57     3139.28     38.91 o 
   7   8   7      881.18      883.76     16.61 o 
   8   8   7      992.80      970.06     18.79 o 
   9   8   7     3454.34     3175.90     47.44 o 
  10   8   7        3.42        6.36      7.63 o 
  11   8   7     1370.07     1147.84     17.83 o 
   1   9   7      931.16      946.59     14.30 o 
   2   9   7      788.29      828.85      9.04 o 
   3   9   7      123.42      147.68      7.65 o 
   4   9   7      333.15      376.54      8.70 o 
   5   9   7     3341.38     3413.68     60.78 o 
   6   9   7      206.78      198.86      8.54 o 
   7   9   7     3492.48     3297.99     73.18 o 
   8   9   7       86.00       76.76      8.81 o 
   9   9   7       84.96       82.30     12.28 o 
   0  10   7     1131.28     1060.99     25.00 o 
   1  10   7       60.07       70.75      7.39 o 
   2  10   7      148.59      134.85      6.81 o 
   3  10   7        3.06       36.00      9.19 o 
   4  10   7      341.88      325.88      8.04 o 
   5  10   7       14.61       11.89      6.67 o 
   6  10   7     2087.27     1730.53     50.82 o 
   1  11   7      122.29       78.51     14.71 o 
   0   0   8    45965.54    45787.18    409.95 o 
   1   0   8     7672.06     7286.24     86.48 o 
   2   0   8    12180.17    12244.73    208.89 o 
   3   0   8    43314.06    46533.46    659.14 o 
   4   0   8        3.32       16.15      7.05 o 
   5   0   8     3272.96     3167.24     31.39 o 
   6   0   8     9647.33     9849.74    192.87 o 
   7   0   8    10347.35    10846.24    164.73 o 
   8   0   8      260.97      257.87      7.73 o 
   9   0   8    26814.38    27914.68    210.25 o 
  10   0   8      332.05      339.04     15.71 o 
  11   0   8     6465.51     6831.74    101.40 o 
  12   0   8     6207.96     6270.29     95.97 o 
  13   0   8      589.22      569.24     13.28 o 
  14   0   8     3153.93     3131.00     79.54 o 
  15   0   8     7505.75     7140.90    252.00 o 
   1   1   8     3955.35     3854.39     38.00 o 
   2   1   8    17734.57    17853.22    190.11 o 
   3   1   8     2246.06     2123.66     20.04 o 
   4   1   8    12103.89    11613.19    112.97 o 
   5   1   8    15287.69    15442.66    162.73 o 
   6   1   8      221.88      193.02      5.49 o 
   7   1   8    14618.06    15369.53     92.89 o 
   8   1   8     4880.23     4850.71     54.72 o 
   9   1   8     2998.65     3059.14     28.76 o 
  10   1   8     6809.96     6851.06     56.68 o 
  11   1   8     1632.95     1608.20     15.22 o 
  12   1   8       31.94       61.44      8.81 o 
  13   1   8     2375.19     2506.40     33.63 o 
  14   1   8     2166.36     2114.83     25.12 o 
  15   1   8      453.88      402.63      9.27 o 
   0   2   8    22156.24    22315.63    362.17 o 
   1   2   8      461.95      426.07      6.08 o 
   2   2   8     3300.47     3006.17     28.31 o 
   3   2   8    10775.98    11163.49    126.91 o 
   4   2   8      453.46      444.74      6.50 o 
   5   2   8     3055.08     3091.75     41.78 o 
   6   2   8     8755.01     8772.19    113.89 o 
   7   2   8      158.57      178.54      5.67 o 
   8   2   8     1434.27     1421.94     13.24 o 
   9   2   8     5473.76     5568.90     35.65 o 
  10   2   8     2074.52     2045.78     33.06 o 
  11   2   8     2809.23     2990.66     37.18 o 
  12   2   8     5730.64     5992.43     66.02 o 
  13   2   8      243.34      284.41      7.47 o 
  14   2   8     1186.65     1155.84     27.89 o 
  15   2   8      886.22      804.15     23.41 o 
   1   3   8    11718.95    11802.29    115.97 o 
   2   3   8     2161.00     2092.10     23.60 o 
   3   3   8      141.82      123.87      5.01 o 
   4   3   8     5826.07     5613.18     52.66 o 
   5   3   8    20234.01    20874.63    215.16 o 
   6   3   8      380.43      391.15      7.84 o 
   7   3   8    18832.51    19827.34    242.50 o 
   8   3   8     2437.43     2489.06     22.23 o 
   9   3   8      469.85      503.57      8.09 o 
  10   3   8      875.43      876.72     14.68 o 
  11   3   8     3414.04     3405.81     34.74 o 
  12   3   8       72.95       94.97      7.52 o 
  13   3   8     2443.93     2454.59     39.20 o 
  14   3   8      804.13      738.97     18.07 o 
  15   3   8        3.55       -3.81     11.21 o 
   0   4   8     3042.91     2984.04     58.47 o 
   1   4   8      430.79      424.37      7.66 o 
   2   4   8     2202.26     2175.40     18.75 o 
   3   4   8     4039.64     4050.28     45.26 o 
   4   4   8        5.06        2.69      5.13 o 
   5   4   8      602.56      584.54      7.00 o 
   6   4   8      921.35      904.95     14.35 o 
   7   4   8       73.56       93.57      5.80 o 
   8   4   8       20.34       37.35      5.17 o 
   9   4   8     2420.88     2472.21     32.14 o 
  10   4   8      134.48      147.89      5.66 o 
  11   4   8      761.66      827.08     13.43 o 
  12   4   8     1009.51     1017.91     17.84 o 
  13   4   8       10.41       80.93     15.44 o 
  14   4   8      212.51      169.79      8.19 o 
   1   5   8      405.84      369.89      6.42 o 
   2   5   8      529.59      545.32      8.94 o 
   3   5   8        0.04        4.81      5.00 o 
   4   5   8        0.59       87.23     22.42 o 
   5   5   8      123.91      181.02     13.44 o 
   6   5   8       24.60       26.66      5.87 o 
   7   5   8       99.99      109.56      6.03 o 
   8   5   8      202.15      218.25      5.81 o 
   9   5   8      319.94      357.93      6.45 o 
  10   5   8      137.17      167.14      7.35 o 
  11   5   8      601.15      663.10     11.92 o 
  12   5   8      133.97      126.83      7.55 o 
  13   5   8       10.03       13.86      8.25 o 
   0   6   8       14.27       33.46      7.19 o 
   1   6   8      402.54      425.07      6.02 o 
   2   6   8      617.02      655.74      7.65 o 
   3   6   8      380.39      389.66      8.21 o 
   4   6   8       59.53       91.06      7.04 o 
   5   6   8       61.44       70.51      5.78 o 
   6   6   8      986.11      974.29     12.90 o 
   7   6   8       52.32       56.53      5.18 o 
   8   6   8        0.47       46.01     15.15 o 
   9   6   8      426.12      482.58     10.05 o 
  10   6   8      149.52      152.25      7.67 o 
  11   6   8       29.07       23.68      7.26 o 
  12   6   8       83.52       96.86      9.12 o 
   1   7   8      519.50      527.38      7.36 o 
   2   7   8     2076.33     2142.02     22.26 o 
   3   7   8       95.06      537.44    140.11 o 
   4   7   8      407.88      453.83     10.00 o 
   5   7   8      382.24      393.26      6.22 o 
   6   7   8       10.18       13.56      4.94 o 
   7   7   8     1021.34     1076.49     17.79 o 
   8   7   8     1100.62     1123.83     14.06 o 
   9   7   8      274.17      272.87      7.72 o 
  10   7   8     1180.76     1157.49     26.84 o 
  11   7   8       54.34       38.09      9.05 o 
   0   8   8     4630.92     4620.43     68.13 o 
   1   8   8     1769.28     1835.32     21.43 o 
   2   8   8     1510.17     1561.93     22.67 o 
   3   8   8     6133.88     6113.56     54.07 o 
   4   8   8      355.58      353.01      8.02 o 
   5   8   8      693.59      741.16     16.93 o 
   6   8   8      649.46      737.57     18.77 o 
   7   8   8     1966.66     1980.48     39.65 o 
   8   8   8      553.01      535.97     15.07 o 
   9   8   8     4066.88     4150.22    101.23 o 
  10   8   8      199.84      168.45     10.38 o 
   1   9   8      107.93      145.71      8.93 o 
   2   9   8     3032.49     3132.35     33.80 o 
   3   9   8      358.15      358.08      7.02 o 
   4   9   8     4002.58     4036.64     62.82 o 
   5   9   8     2532.16     2529.39     50.35 o 
   6   9   8       98.01       99.92      7.67 o 
   7   9   8     2065.44     2032.12     57.14 o 
   8   9   8     1234.58      994.70     38.49 o 
   0  10   8     4955.72     4344.15     85.00 o 
   1  10   8      525.13      506.35      9.56 o 
   2  10   8     1775.82     1741.53     42.01 o 
   3  10   8     1588.00     1450.62     45.31 o 
   4  10   8      266.28      225.70      7.51 o 
   5  10   8      534.54      426.05     16.89 o 
   1   1   9      535.85      459.73     12.59 o 
   2   1   9     7752.23     7349.17     91.48 o 
   3   1   9       12.12       21.14      5.14 o 
   4   1   9     6570.56     6564.59     58.48 o 
   5   1   9     3197.53     3176.71     26.81 o 
   6   1   9       68.55       75.87      5.88 o 
   7   1   9      697.95      726.35      6.92 o 
   8   1   9     2796.73     2893.08     19.32 o 
   9   1   9       44.26      102.79     11.81 o 
  10   1   9     1192.87     1217.43     14.49 o 
  11   1   9      938.77      961.53     10.78 o 
  12   1   9      124.04      138.92      6.49 o 
  13   1   9     1054.21     1080.75     22.94 o 
  14   1   9     1894.26     1724.70     34.03 o 
  15   1   9        0.55        2.83      8.82 o 
   0   2   9     9553.61     9854.45     90.21 o 
   1   2   9     1068.44     1100.75     13.25 o 
   2   2   9     3148.10     3215.38     36.65 o 
   3   2   9     1328.57     1298.23      9.42 o 
   4   2   9       25.87       45.02      5.11 o 
   5   2   9      268.82      265.10      5.35 o 
   6   2   9       12.50       37.78      6.20 o 
   7   2   9        2.66       56.89     11.09 o 
   8   2   9      605.31      624.82      9.96 o 
   9   2   9     1285.36     1246.08     15.11 o 
  10   2   9        0.44        6.69      5.26 o 
  11   2   9       62.27       70.43      5.49 o 
  12   2   9     1177.85     1265.57     17.43 o 
  13   2   9      111.63      122.55      6.43 o 
  14   2   9      743.51      688.07     15.90 o 
   1   3   9     7062.10     6963.99     45.71 o 
   2   3   9     6614.09     6777.80     59.35 o 
   3   3   9     1117.86     1156.49     10.89 o 
   4   3   9     6571.37     6610.60     60.90 o 
   5   3   9     2354.90     2388.88     35.73 o 
   6   3   9     1178.01     1210.08     14.22 o 
   7   3   9     1586.86     1626.79     25.45 o 
   8   3   9     2028.98     2021.67     23.55 o 
   9   3   9        1.73      288.16     81.36 o 
  10   3   9     2121.06     2103.32     17.95 o 
  11   3   9     1157.24     1261.45     18.06 o 
  12   3   9      128.60      144.32      6.48 o 
  13   3   9     1468.72     1519.64     28.58 o 
  14   3   9     1234.19     1097.17     30.35 o 
   0   4   9    34335.26    37633.36    587.23 o 
   1   4   9     3068.24     3012.91     32.67 o 
   2   4   9    12935.46    13292.12    144.97 o 
   3   4   9    13035.15    13463.41    123.27 o 
   4   4   9      777.91      836.67     11.14 o 
   5   4   9     2830.03     2780.76     27.84 o 
   6   4   9    15113.32    15665.34    158.40 o 
   7   4   9      837.15      865.63     15.52 o 
   8   4   9     1377.43     1459.21     22.67 o 
   9   4   9     6429.71     6537.49    108.69 o 
  10   4   9     5162.61     5332.11     76.47 o 
  11   4   9     1104.48     1207.34     30.30 o 
  12   4   9     9972.24    10579.50    183.98 o 
  13   4   9      532.74      522.43     12.60 o 
  14   4   9     2116.12     1736.73     38.97 o 
   1   5   9     7480.92     7282.10     54.86 o 
   2   5   9     5026.94     5088.29     47.55 o 
   3   5   9      469.11      435.01      5.90 o 
   4   5   9    10399.17    10826.51    124.78 o 
   5   5   9     2541.68     2594.99     35.08 o 
   6   5   9      310.07      328.16      6.41 o 
   7   5   9     2949.04     2970.51     46.35 o 
   8   5   9     2756.34     2864.86     47.38 o 
   9   5   9       28.00       90.74     15.46 o 
  10   5   9     2823.02     3001.78     31.19 o 
  11   5   9     1358.43     1423.86     21.84 o 
  12   5   9      300.74      280.33      8.24 o 
  13   5   9     1838.75     1503.93     57.36 o 
   0   6   9    23143.46    23762.09    448.42 o 
   1   6   9      801.67      791.78      9.81 o 
   2   6   9     5117.71     5198.21     42.82 o 
   3   6   9     6445.83     6614.98     61.56 o 
   4   6   9       98.33      119.17     12.45 o 
   5   6   9     1853.30     1881.82     39.93 o 
   6   6   9     2052.01     2051.37     28.13 o 
   7   6   9       51.82       74.10      8.49 o 
   8   6   9      725.43      771.09     14.80 o 
   9   6   9     1427.51     1429.41     23.79 o 
  10   6   9      463.46      448.30      8.83 o 
  11   6   9      450.10      413.32      8.87 o 
  12   6   9     4574.86     4429.75    178.94 o 
   1   7   9     5674.68     5708.14     69.81 o 
   2   7   9    15325.73    15664.08    174.59 o 
   3   7   9        2.06       16.12      4.83 o 
   4   7   9    10145.02    10111.26    106.74 o 
   5   7   9     1853.13     1751.86     26.96 o 
   6   7   9      192.17      201.67      8.07 o 
   7   7   9     2404.04     2479.97     31.36 o 
   8   7   9     4289.27     4493.02     73.37 o 
   9   7   9        0.63        4.60      6.72 o 
  10   7   9     5995.39     5347.28    113.67 o 
  11   7   9     2618.27     2467.68     77.43 o 
   0   8   9     7945.99     8085.29    146.62 o 
   1   8   9       65.72       79.56      5.21 o 
   2   8   9     3692.94     3862.63     47.24 o 
   3   8   9     1410.69     1456.55     18.25 o 
   4   8   9        1.14       23.23      6.46 o 
   5   8   9      221.54      233.48      6.97 o 
   6   8   9     2664.40     2692.88     41.61 o 
   7   8   9      482.74      473.48      8.78 o 
   8   8   9      194.85      184.46      8.22 o 
   9   8   9      923.16      784.52     34.79 o 
   1   9   9      383.53      404.20      8.82 o 
   2   9   9      335.76      317.39      6.99 o 
   3   9   9       49.22       42.66      7.11 o 
   4   9   9      874.87      822.83     17.36 o 
   5   9   9       25.17       28.89      7.75 o 
   6   9   9      414.81      356.93     12.14 o 
   7   9   9       69.56       62.97      8.38 o 
   0  10   9     2456.86     2259.60     71.79 o 
   1  10   9       68.63       53.50      7.68 o 
   2  10   9      821.75      686.14     17.67 o 
   3  10   9      423.11      301.55      8.86 o 
   4  10   9       87.16       64.49      9.82 o 
   0   0  10     7461.73     7362.08     67.86 o 
   1   0  10     5450.19     5249.63     59.55 o 
   2   0  10     1792.29     1766.12     14.67 o 
   3   0  10    39769.21    42636.27    814.31 o 
   4   0  10     8168.14     7991.08    135.48 o 
   5   0  10     6251.00     6787.15    137.95 o 
   6   0  10    23862.90    25073.05    514.68 o 
   7   0  10     2568.13     2625.33     60.57 o 
   8   0  10     5789.96     5975.43     81.11 o 
   9   0  10    11895.57    12790.63    202.02 o 
  10   0  10      240.95      248.14      7.39 o 
  11   0  10     4037.61     3899.97     58.98 o 
  12   0  10     2859.86     2929.84     43.84 o 
  13   0  10     1006.80      983.14     16.11 o 
  14   0  10       72.20       63.11     10.95 o 
   1   1  10    11216.20    11295.92     99.27 o 
   2   1  10     3353.38     3366.78     49.85 o 
   3   1  10      188.07      212.41      6.07 o 
   4   1  10     1704.75     1633.20     15.02 o 
   5   1  10    10680.73    11015.10    125.18 o 
   6   1  10      157.38      168.42      5.95 o 
   7   1  10    12632.36    13429.65    137.88 o 
   8   1  10     3025.15     3122.19     32.98 o 
   9   1  10     1308.75     1310.38     15.45 o 
  10   1  10     2722.37     2705.54     39.26 o 
  11   1  10     2608.40     3015.09     38.46 o 
  12   1  10      382.72      413.29      7.90 o 
  13   1  10     3585.63     3549.09     59.93 o 
  14   1  10       87.23      132.73     20.47 o 
   0   2  10      209.94      214.86      9.16 o 
   1   2  10     1382.98     1415.98     16.80 o 
   2   2  10      529.55      524.84      7.55 o 
   3   2  10    10781.27    10841.24     54.03 o 
   4   2  10     2676.58     2700.68     25.25 o 
   5   2  10     2581.39     2594.48     28.54 o 
   6   2  10     5304.46     5281.25     56.40 o 
   7   2  10      534.56      555.07     15.50 o 
   8   2  10      945.23      948.44     11.09 o 
   9   2  10     8271.94     8504.88    109.43 o 
  10   2  10      468.05      487.40      6.66 o 
  11   2  10     2495.28     2674.92     28.93 o 
  12   2  10      236.60      215.89      7.75 o 
  13   2  10        6.12       22.23      6.86 o 
  14   2  10      358.31      263.54      8.53 o 
   1   3  10     8663.14     9069.95     87.74 o 
   2   3  10     5338.98     5215.00     62.79 o 
   3   3  10      158.33      164.30      5.92 o 
   4   3  10     2383.67     2414.75     24.30 o 
   5   3  10    10286.59    10688.09    133.15 o 
   6   3  10      465.67      491.60      9.47 o 
   7   3  10     8380.98     8689.63    126.19 o 
   8   3  10     3437.16     3468.86     54.18 o 
   9   3  10      130.84      150.01      5.69 o 
  10   3  10     3002.99     2902.02     30.09 o 
  11   3  10     2854.62     3017.06     32.99 o 
  12   3  10        0.07       12.28      6.17 o 
  13   3  10     2085.22     1939.69     58.29 o 
  14   3  10     1317.91     1020.35     34.05 o 
   0   4  10      661.15      653.48      9.18 o 
   1   4  10      446.21      477.08      9.33 o 
   2   4  10      812.81      827.01     15.21 o 
   3   4  10     3823.87     3922.63     33.77 o 
   4   4  10      283.14      279.10      6.02 o 
   5   4  10      987.79     1082.27     13.13 o 
   6   4  10      672.25      674.79     13.27 o 
   7   4  10       75.95       84.03      5.59 o 
   8   4  10      606.45      598.74     11.38 o 
   9   4  10     1617.22     1631.43     27.37 o 
  10   4  10        1.85        1.76      6.68 o 
  11   4  10      297.88      304.72      7.18 o 
  12   4  10       75.28       69.94      7.89 o 
  13   4  10        0.50        5.63      7.70 o 
   1   5  10       26.00       34.97      4.97 o 
   2   5  10     1572.98     1641.73     16.27 o 
   3   5  10      100.98       95.28      5.00 o 
   4   5  10        0.33       44.73     10.83 o 
   5   5  10       39.16      233.61     57.34 o 
   6   5  10        3.46       11.93      5.32 o 
   7   5  10       16.59       21.68      5.08 o 
   8   5  10      303.86      306.08      5.96 o 
   9   5  10      362.33      367.15      7.40 o 
  10   5  10      175.42      178.90      6.63 o 
  11   5  10       29.04       34.02      7.15 o 
  12   5  10      207.25      174.85      8.00 o 
   0   6  10      407.07      422.91     10.41 o 
   1   6  10       88.49       85.76      6.02 o 
   2   6  10       70.43       73.76      5.30 o 
   3   6  10       55.30       78.72      6.03 o 
   4   6  10       15.21       25.06      4.77 o 
   5   6  10      104.50      119.78      5.07 o 
   6   6  10      143.44      148.60      5.27 o 
   7   6  10       15.26       20.63      6.10 o 
   8   6  10        8.92       27.88      6.57 o 
   9   6  10       75.53       81.25      8.99 o 
  10   6  10       72.79       75.55      8.25 o 
  11   6  10       13.15       11.05      7.36 o 
   1   7  10      387.76      400.61      9.37 o 
   2   7  10      154.24      216.03     11.83 o 
   3   7  10      112.02      162.62     11.87 o 
   4   7  10      195.96      209.64      7.53 o 
   5   7  10      724.82      793.45     11.86 o 
   6   7  10       73.07       74.84      5.87 o 
   7   7  10      741.07      737.75     17.06 o 
   8   7  10      634.57      615.19     15.85 o 
   9   7  10      148.42      137.23      7.03 o 
  10   7  10      668.66      594.93     16.93 o 
   0   8  10     2001.41     2151.72     53.30 o 
   1   8  10     1818.27     1957.98     20.91 o 
   2   8  10      257.35      267.36      6.51 o 
   3   8  10     4259.31     4417.29     48.48 o 
   4   8  10     1552.78     1622.86     31.26 o 
   5   8  10      840.92      884.72     16.56 o 
   6   8  10     5714.15     5835.61    136.81 o 
   7   8  10      577.81      578.28     22.21 o 
   8   8  10     1025.86      880.36     24.64 o 
   1   9  10     2128.52     2002.60     43.49 o 
   2   9  10      597.71      579.21     12.00 o 
   3   9  10       29.59       46.75      7.31 o 
   4   9  10      866.54      885.70     28.19 o 
   5   9  10     2037.69     1747.03     60.38 o 
   6   9  10       19.15       12.06      7.65 o 
   0  10  10      479.79      419.30     23.05 o 
   1  10  10      527.05      468.32     21.04 o 
   1   1  11     2795.98     2893.79     29.86 o 
   2   1  11      820.06     1048.51     57.60 o 
   3   1  11       89.14      109.37      5.48 o 
   4   1  11      300.29      328.00      8.89 o 
   5   1  11     1339.66     1374.50     18.35 o 
   6   1  11      127.81      141.14      6.00 o 
   7   1  11     1360.39     1371.36     16.67 o 
   8   1  11     1059.09     1077.35     13.64 o 
   9   1  11      624.17      626.92      6.73 o 
  10   1  11     1580.92     1648.87     20.01 o 
  11   1  11     2231.58     2329.77     26.00 o 
  12   1  11       35.00       49.92      6.92 o 
  13   1  11      387.44      340.61      9.40 o 
  14   1  11       73.87       64.72     15.23 o 
   0   2  11     4562.83     4544.91     73.63 o 
   1   2  11       60.13       78.94      8.23 o 
   2   2  11      225.38      273.02      5.46 o 
   3   2  11       11.85       34.45      5.25 o 
   4   2  11      866.01      871.31     13.00 o 
   5   2  11       40.66      106.04     10.10 o 
   6   2  11     5727.74     6026.77     58.62 o 
   7   2  11       62.03      105.73     11.33 o 
   8   2  11     1344.97     1440.92     10.67 o 
   9   2  11       42.59      215.01     48.96 o 
  10   2  11      112.78      127.34      6.24 o 
  11   2  11        1.37       13.23      6.68 o 
  12   2  11     1390.30     1337.82     13.67 o 
  13   2  11        0.30        1.70      6.51 o 
   1   3  11     2375.36     2331.82     33.37 o 
   2   3  11     5709.66     5967.75     48.21 o 
   3   3  11     1274.52     1297.41     11.41 o 
   4   3  11     7828.04     8391.57    112.38 o 
   5   3  11      264.44      279.25      5.81 o 
   6   3  11       29.95       33.15      4.97 o 
   7   3  11       15.90       25.47      5.60 o 
   8   3  11     3265.45     3409.45     47.31 o 
   9   3  11      130.04      133.60      5.37 o 
  10   3  11     3864.40     4192.14     52.34 o 
  11   3  11      200.36      194.41      7.83 o 
  12   3  11      343.72      338.86     10.07 o 
  13   3  11     1221.73      986.44     31.61 o 
   0   4  11     9890.90    10683.89    254.83 o 
   1   4  11     4565.99     4641.99     39.97 o 
   2   4  11      785.74      833.23     10.43 o 
   3   4  11     9766.43    10047.10    180.45 o 
   4   4  11     3854.60     3777.66     40.64 o 
   5   4  11     1248.00     1263.38     12.71 o 
   6   4  11    13516.98    14402.10    146.22 o 
   7   4  11      355.59      363.00      7.32 o 
   8   4  11     4522.78     4580.06     92.00 o 
   9   4  11     3716.50     3983.20     69.53 o 
  10   4  11      160.78      185.95     10.70 o 
  11   4  11      332.01      326.59      8.99 o 
  12   4  11     3438.10     3006.72     82.36 o 
   1   5  11     4572.66     4723.11     36.03 o 
   2   5  11     9251.49     9540.56     79.72 o 
   3   5  11      870.78      922.99     14.03 o 
   4   5  11     7605.67     8167.90    102.00 o 
   5   5  11        8.86       31.33      5.28 o 
   6   5  11      124.23      133.92      5.85 o 
   7   5  11       11.68       70.70     12.19 o 
   8   5  11     6047.69     6456.10     99.50 o 
   9   5  11        0.06        2.08      7.02 o 
  10   5  11     6650.54     6583.77     98.60 o 
  11   5  11      752.49      647.64     19.20 o 
  12   5  11      833.10      733.56     26.73 o 
   0   6  11     8187.71     8454.84    104.07 o 
   1   6  11        2.93       17.84      4.97 o 
   2   6  11     2036.69     2075.57     20.99 o 
   3   6  11      703.48      686.50     14.20 o 
   4   6  11     2421.18     2468.91     34.31 o 
   5   6  11      653.78      631.92      9.78 o 
   6   6  11    10507.36    11111.28    121.01 o 
   7   6  11       12.93       24.84      7.48 o 
   8   6  11     3484.90     3500.58     56.18 o 
   9   6  11      198.67      270.96     24.50 o 
  10   6  11       75.09       59.77      6.75 o 
  11   6  11       55.89       50.84     14.91 o 
   1   7  11     4986.38     5349.57     71.69 o 
   2   7  11     4790.13     5080.26     65.45 o 
   3   7  11      601.80      612.42      8.75 o 
   4   7  11     4759.96     5012.52     60.64 o 
   5   7  11     1057.44     1034.26     17.85 o 
   6   7  11       40.51       49.75      6.91 o 
   7   7  11      819.35      815.37     19.73 o 
   8   7  11     4275.17     3821.97     75.35 o 
   9   7  11      543.05      489.43     18.64 o 
   0   8  11     2740.06     2662.25     41.71 o 
   1   8  11        6.97       16.90      6.28 o 
   2   8  11      161.32      183.06      6.93 o 
   3   8  11      315.27      303.74      9.87 o 
   4   8  11     1592.72     1553.76     29.46 o 
   5   8  11       45.54       44.54      6.63 o 
   6   8  11     5128.09     4414.85     96.29 o 
   7   8  11       23.80       26.42      6.83 o 
   1   9  11       57.12       50.07      6.88 o 
   2   9  11     1363.60     1155.33     23.59 o 
   3   9  11        0.99        0.72      7.16 o 
   4   9  11     1348.85     1050.22     42.54 o 
   5   9  11      673.19      540.10     22.98 o 
   0   0  12     3907.77     3639.34     45.60 o 
   1   0  12     3282.71     3563.66     59.67 o 
   2   0  12      830.66      835.70     18.80 o 
   3   0  12    15157.49    16284.49    244.71 o 
   4   0  12     1375.20     1411.50     25.28 o 
   5   0  12     6348.24     6309.26     83.63 o 
   6   0  12     8654.51     8723.41    130.71 o 
   7   0  12       60.33      226.19     37.55 o 
   8   0  12      333.41      305.19      9.93 o 
   9   0  12     6277.41     6269.57    114.03 o 
  10   0  12      733.24      850.97     17.40 o 
  11   0  12      912.49      940.68     29.64 o 
  12   0  12     1509.16     1426.00     28.27 o 
  13   0  12      204.14      162.28     10.75 o 
   1   1  12    24912.35    26154.02    269.10 o 
   2   1  12      631.32      635.56      7.36 o 
   3   1  12     3083.23     3075.15     29.54 o 
   4   1  12      481.86      484.29      9.64 o 
   5   1  12     5477.78     5801.10     69.98 o 
   6   1  12      122.95      144.05      6.52 o 
   7   1  12     5622.84     5977.15     54.34 o 
   8   1  12      108.83      125.56      7.22 o 
   9   1  12        2.91        7.21      5.84 o 
  10   1  12      385.96      425.13     18.85 o 
  11   1  12     5917.45     5930.85     73.36 o 
  12   1  12       21.62       26.99      7.41 o 
  13   1  12     5744.94     5028.35    117.47 o 
   0   2  12      315.25      313.43     14.27 o 
   1   2  12     2298.07     2333.16     33.04 o 
   2   2  12       37.14       58.26      4.91 o 
   3   2  12    16649.96    17382.84    239.85 o 
   4   2  12        2.21        4.58      5.01 o 
   5   2  12     2953.42     3014.11     33.27 o 
   6   2  12       21.17       46.87      7.02 o 
   7   2  12     1333.30     1358.12     17.25 o 
   8   2  12       26.47       35.62      5.62 o 
   9   2  12     6440.59     7098.87     90.07 o 
  10   2  12       95.30       99.48      7.53 o 
  11   2  12     1873.38     1849.99     34.74 o 
  12   2  12       47.59       57.67      8.81 o 
  13   2  12      391.17      340.34     14.70 o 
   1   3  12     6696.96     6709.91     49.25 o 
   2   3  12     2307.60     2307.08     19.53 o 
   3   3  12      280.55      297.53      6.57 o 
   4   3  12     1061.87     1051.43      9.11 o 
   5   3  12      224.54      242.58      5.03 o 
   6   3  12      117.48      130.99      5.66 o 
   7   3  12      665.56      666.51     11.57 o 
   8   3  12     1611.16     1571.65     22.92 o 
   9   3  12        5.03       18.30      6.82 o 
  10   3  12      616.44      615.48     16.30 o 
  11   3  12     1512.12     1476.49     30.37 o 
  12   3  12        8.77       18.01      7.27 o 
   0   4  12        0.58       10.49      8.19 o 
   1   4  12      501.49      496.87      6.09 o 
   2   4  12       14.47       19.62      5.10 o 
   3   4  12     3192.59     3198.26     34.15 o 
   4   4  12       97.37      113.28      5.22 o 
   5   4  12      472.72      470.47      7.63 o 
   6   4  12       25.17       37.89      5.76 o 
   7   4  12       22.84       32.29      5.36 o 
   8   4  12       58.41       62.65      7.19 o 
   9   4  12     1450.67     1477.04     31.82 o 
  10   4  12       13.45       18.15      7.13 o 
  11   4  12      313.13      269.25      7.93 o 
  12   4  12       19.91       17.90     15.81 o 
   1   5  12      944.85      953.24     15.24 o 
   2   5  12      930.58     1008.62     14.18 o 
   3   5  12      119.31      110.90      5.25 o 
   4   5  12      107.12      159.95     15.80 o 
   5   5  12      575.56      571.82     12.56 o 
   6   5  12      102.57      101.03      6.60 o 
   7   5  12      711.62      712.17     15.06 o 
   8   5  12      449.44      458.14      8.10 o 
   9   5  12       24.85       33.70      6.95 o 
  10   5  12      530.03      481.22     15.13 o 
  11   5  12      427.10      413.16      9.96 o 
   0   6  12      189.19      203.34      7.91 o 
   1   6  12      496.60      502.41      8.04 o 
   2   6  12        0.38        6.46      5.49 o 
   3   6  12      315.07      383.39     12.04 o 
   4   6  12       22.02       31.60      6.74 o 
   5   6  12        2.75        8.72      6.78 o 
   6   6  12       37.53       43.74      7.63 o 
   7   6  12       51.14       60.34      7.59 o 
   8   6  12       20.94       13.04      7.79 o 
   9   6  12      249.99      243.26      7.64 o 
  10   6  12      108.34       83.26     12.79 o 
   1   7  12     1024.13     1241.63     48.69 o 
   2   7  12      241.63      259.94     11.63 o 
   3   7  12       93.49      103.85      6.63 o 
   4   7  12      114.43      140.05      6.30 o 
   5   7  12      602.63      635.74     15.19 o 
   6   7  12      106.17       92.98      7.30 o 
   7   7  12      506.84      467.82     10.71 o 
   8   7  12       36.50       26.59      8.31 o 
   0   8  12     1432.92     1451.87     43.61 o 
   1   8  12      112.81      126.69      6.55 o 
   2   8  12      614.68      602.74     12.57 o 
   3   8  12     1683.88     1577.52     27.83 o 
   4   8  12      626.24      551.77     14.72 o 
   5   8  12     1106.41      938.10     30.15 o 
   6   8  12     1782.00     1691.38     34.04 o 
   1   9  12     6744.97     6272.52    157.93 o 
   2   9  12       92.97       96.30      7.72 o 
   1   1  13      354.45      376.78      8.45 o 
   2   1  13       74.05      110.46      8.00 o 
   3   1  13      131.29      141.15      5.69 o 
   4   1  13        7.15       34.14      6.70 o 
   5   1  13     1113.45     1193.72     17.68 o 
   6   1  13      139.64      144.42      6.32 o 
   7   1  13      108.85      147.11      7.81 o 
   8   1  13       67.23      105.97      7.06 o 
   9   1  13       11.46       29.96      6.95 o 
  10   1  13       30.85       73.89     11.57 o 
  11   1  13        7.97       23.96      7.46 o 
  12   1  13       45.22       37.07      7.70 o 
   0   2  13     2787.14     2951.92     85.98 o 
   1   2  13      158.63      175.49      6.16 o 
   2   2  13     1096.50     1104.29     10.52 o 
   3   2  13       12.36       20.98      5.12 o 
   4   2  13     2493.29     2598.47     26.70 o 
   5   2  13       22.39       38.00      4.94 o 
   6   2  13     8108.71     8669.74    166.03 o 
   7   2  13        6.09        9.35      4.94 o 
   8   2  13     1368.29     1502.33     19.71 o 
   9   2  13      308.25      323.03      7.86 o 
  10   2  13      600.13      645.41     11.81 o 
  11   2  13       51.21       69.90      6.80 o 
  12   2  13     2134.76     2124.82     61.89 o 
   1   3  13      169.37      248.72     13.42 o 
   2   3  13     6936.79     7092.87     58.97 o 
   3   3  13      480.58      499.45      9.95 o 
   4   3  13     4772.27     4832.74     47.10 o 
   5   3  13     1135.71     1131.38     14.15 o 
   6   3  13       43.11       62.97      5.33 o 
   7   3  13      566.87      658.19     14.14 o 
   8   3  13     3934.44     4366.95     68.71 o 
   9   3  13      191.68      209.32      7.73 o 
  10   3  13     3784.32     3675.90     68.58 o 
  11   3  13       19.19       23.47      6.94 o 
   0   4  13     3922.48     3998.35     80.57 o 
   1   4  13      284.44      276.22      5.58 o 
   2   4  13      405.03      464.09     12.04 o 
   3   4  13     1090.52     1152.50     23.18 o 
   4   4  13     1404.87     1460.14     12.35 o 
   5   4  13       95.21       96.11      5.32 o 
   6   4  13     5012.92     5491.21     47.64 o 
   7   4  13      495.80      573.61     13.71 o 
   8   4  13     2670.59     2872.67     28.74 o 
   9   4  13     1175.41     1137.12     16.92 o 
  10   4  13      211.54      193.60      7.57 o 
  11   4  13       69.06       82.18      8.56 o 
   1   5  13      123.61      191.55     16.44 o 
   2   5  13     9862.04     9985.32    120.71 o 
   3   5  13      174.95      169.87      5.93 o 
   4   5  13     8531.96     9561.46    132.29 o 
   5   5  13     1038.95     1050.21     17.74 o 
   6   5  13       93.09      127.70      7.74 o 
   7   5  13      690.46      703.84     11.60 o 
   8   5  13     4819.42     4920.71     77.81 o 
   9   5  13       38.89       29.40      7.24 o 
  10   5  13     5925.16     5687.76    177.45 o 
   0   6  13     8221.66     8919.19    178.94 o 
   1   6  13        2.12       36.76      7.29 o 
   2   6  13      894.55      938.42     13.92 o 
   3   6  13       15.47       51.71      8.66 o 
   4   6  13     2820.57     2910.19     40.26 o 
   5   6  13       66.80       91.91      8.12 o 
   6   6  13    13139.24    13012.93    196.59 o 
   7   6  13      145.53      134.99      7.72 o 
   8   6  13     3488.10     3077.54    105.89 o 
   9   6  13      367.45      262.66     27.19 o 
   1   7  13       41.68       41.56      5.79 o 
   2   7  13     1063.42     1113.18     19.30 o 
   3   7  13      664.47      627.60     11.48 o 
   4   7  13     2642.53     2652.43     49.96 o 
   5   7  13      671.11      650.50     17.13 o 
   6   7  13       52.61       36.50      7.05 o 
   7   7  13      754.25      766.59     26.78 o 
   0   8  13     2879.97     2569.95     81.73 o 
   1   8  13       21.05        7.77      6.43 o 
   2   8  13      149.16      118.14      7.43 o 
   3   8  13       66.79       66.75      7.56 o 
   4   8  13     1081.44     1020.84     31.84 o 
   0   0  14      456.69      471.51      9.72 o 
   1   0  14      385.96      411.19      6.93 o 
   2   0  14     1056.60     1094.77     22.57 o 
   3   0  14     5991.79     6042.72     35.15 o 
   4   0  14      103.24      114.03      6.78 o 
   5   0  14     1743.37     1790.03     11.69 o 
   6   0  14      391.97      414.13     10.83 o 
   7   0  14      339.86      370.82      9.94 o 
   8   0  14      920.52      998.92     17.64 o 
   9   0  14     4468.20     4852.41    135.64 o 
  10   0  14      230.38      272.37     15.38 o 
  11   0  14     2494.54     2234.61    128.75 o 
   1   1  14     9472.91    10047.36    117.96 o 
   2   1  14      334.90      355.39      8.91 o 
   3   1  14       31.82       47.12      4.91 o 
   4   1  14       11.20       49.60      8.31 o 
   5   1  14     8739.10     9142.48    106.36 o 
   6   1  14       49.24       57.33      5.48 o 
   7   1  14     8454.33     9313.62    112.71 o 
   8   1  14        9.73        6.28      6.36 o 
   9   1  14      139.22      181.59     10.16 o 
  10   1  14        2.19       17.21      8.26 o 
  11   1  14     2952.89     2420.93     72.03 o 
   0   2  14     1609.99     2006.92    133.41 o 
   1   2  14     3403.48     3495.13     45.36 o 
   2   2  14     1356.63     1373.44     16.62 o 
   3   2  14    11774.17    12147.25    134.23 o 
   4   2  14      696.12      692.60     10.79 o 
   5   2  14     1731.20     1744.16     26.12 o 
   6   2  14      132.93      324.04     38.65 o 
   7   2  14      838.16      936.29     18.61 o 
   8   2  14      161.81      172.99      6.87 o 
   9   2  14     7598.45     7761.95    136.16 o 
  10   2  14      386.08      359.73     10.03 o 
  11   2  14     1486.25     1351.34     17.93 o 
   1   3  14      498.67      524.74      9.60 o 
   2   3  14       21.35       47.79      6.25 o 
   3   3  14        1.27        9.37      5.03 o 
   4   3  14      106.26      113.48      4.83 o 
   5   3  14      941.26     1003.91     14.74 o 
   6   3  14       15.99        9.62      6.97 o 
   7   3  14      895.38      978.16     12.77 o 
   8   3  14        2.56        2.18      8.02 o 
   9   3  14      416.40      389.97      8.62 o 
  10   3  14       26.69      141.38     33.90 o 
   0   4  14      194.61      198.75      9.54 o 
   1   4  14      110.04      106.46      5.95 o 
   2   4  14       56.15       55.07      5.38 o 
   3   4  14     1787.91     1831.28     23.06 o 
   4   4  14      190.36      203.83      9.40 o 
   5   4  14      379.02      407.41     11.12 o 
   6   4  14       38.70       49.08      7.26 o 
   7   4  14      447.59      469.27     11.08 o 
   8   4  14      113.35      111.07      7.95 o 
   9   4  14     1225.47     1066.53     17.54 o 
  10   4  14       44.60       32.97     13.70 o 
   1   5  14     1603.69     1720.05     19.67 o 
   2   5  14        0.78       16.82      6.88 o 
   3   5  14        0.41        4.74      6.86 o 
   4   5  14        6.83       19.14      6.85 o 
   5   5  14      592.93      577.23      8.76 o 
   6   5  14       23.58       26.18      6.98 o 
   7   5  14      711.49      683.02     12.47 o 
   8   5  14      106.19       92.60      7.75 o 
   9   5  14        0.31        5.82     10.73 o 
   0   6  14       38.96       52.89     10.60 o 
   1   6  14      364.77      405.21     11.07 o 
   2   6  14      307.92      322.62      7.35 o 
   3   6  14      558.63      587.34     12.63 o 
   4   6  14        2.81        9.47      6.66 o 
   5   6  14       66.77       81.21      7.55 o 
   6   6  14      314.75      251.85      7.02 o 
   7   6  14      392.76      281.81     14.23 o 
   1   7  14      906.53      857.04     17.06 o 
   2   7  14      306.15      292.84     10.96 o 
   3   7  14        3.70       13.28      7.07 o 
   4   7  14      126.39      113.70      7.88 o 
   5   7  14      756.58      713.52     19.10 o 
   1   1  15       48.00       58.96      4.96 o 
   2   1  15       34.31       51.25      5.04 o 
   3   1  15       90.88       91.92      5.13 o 
   4   1  15      201.96      236.85      8.31 o 
   5   1  15      202.78      233.83      8.56 o 
   6   1  15      129.59      141.83      7.01 o 
   7   1  15       59.16      101.00      7.13 o 
   8   1  15      127.58      132.19      8.05 o 
   9   1  15      148.24      139.16      7.46 o 
  10   1  15        1.44        3.18      7.66 o 
   0   2  15     6457.82     6488.17     78.82 o 
   1   2  15      171.31      174.97      6.41 o 
   2   2  15     1695.74     1783.22     36.11 o 
   3   2  15      480.56      507.89     13.36 o 
   4   2  15      297.56      335.79     11.29 o 
   5   2  15       17.49       36.64      6.90 o 
   6   2  15     2870.22     3022.79     28.64 o 
   7   2  15       28.32       40.32      6.60 o 
   8   2  15      182.49      184.18      7.44 o 
   9   2  15       92.36       98.47      7.47 o 
  10   2  15      502.42      484.03     15.90 o 
   1   3  15       26.89       45.19      6.56 o 
   2   3  15     4864.12     5506.60     58.03 o 
   3   3  15       10.59       16.48      6.11 o 
   4   3  15     2991.03     3211.62     40.61 o 
   5   3  15      347.45      381.07      9.49 o 
   6   3  15      148.15      138.21      6.69 o 
   7   3  15      149.68      196.29     15.96 o 
   8   3  15     1974.35     1785.05     34.82 o 
   9   3  15       12.24        9.00      7.00 o 
   0   4  15     6060.80     6798.02     40.94 o 
   1   4  15       91.27      108.32      7.28 o 
   2   4  15     3371.74     3697.35     49.40 o 
   3   4  15      474.47      461.16      6.96 o 
   4   4  15       64.86       81.76      7.60 o 
   5   4  15       53.32       52.39      6.81 o 
   6   4  15     1591.73     1615.15     28.06 o 
   7   4  15        7.71        6.69      6.73 o 
   8   4  15      279.08      234.28      7.63 o 
   1   5  15       75.40       94.84      7.64 o 
   2   5  15     5570.99     5708.95     99.66 o 
   3   5  15      153.90      190.32      7.20 o 
   4   5  15     6841.38     6539.32     68.96 o 
   5   5  15      352.12      358.52      8.15 o 
   6   5  15      216.95      191.76      6.59 o 
   7   5  15       95.95      114.15     12.36 o 
   0   6  15    10937.19    10035.78    151.13 o 
   1   6  15       38.22       40.96      7.50 o 
   2   6  15     2812.82     2776.93     74.04 o 
   3   6  15       27.43       49.25      8.73 o 
   4   6  15      546.72      465.49      9.09 o 
   5   6  15        6.07       21.52      8.09 o 
   1   7  15      384.87      336.19      9.02 o 
   2   7  15     1681.61     1557.17     42.11 o 
   0   0  16     1373.49     1374.63     19.83 o 
   1   0  16     1810.42     2021.53     30.10 o 
   2   0  16     1134.84     1200.36     28.65 o 
   3   0  16     4372.59     4534.57     90.57 o 
   4   0  16       92.17      110.09     10.42 o 
   5   0  16      417.92      448.51     14.82 o 
   6   0  16      952.18      949.42     28.11 o 
   7   0  16      380.17      369.27     16.18 o 
   8   0  16       66.62       43.11     10.00 o 
   9   0  16     5203.89     4419.91     64.95 o 
   1   1  16     2209.46     2370.59     24.70 o 
   2   1  16        2.95       25.43      5.99 o 
   3   1  16      181.22      206.87      6.22 o 
   4   1  16       56.50       59.51      6.24 o 
   5   1  16     7560.98     7902.53     99.82 o 
   6   1  16      197.16      214.21      8.03 o 
   7   1  16     5292.15     5616.96    111.67 o 
   8   1  16       82.87       90.43      8.06 o 
   9   1  16      511.91      419.00     11.88 o 
   0   2  16      148.52      144.45      9.24 o 
   1   2  16      878.29      937.73     18.64 o 
   2   2  16       22.84       21.89      6.39 o 
   3   2  16     5497.31     5808.95     99.52 o 
   4   2  16      288.85      299.60      6.75 o 
   5   2  16     1464.64     1503.53     28.85 o 
   6   2  16      432.11      433.65     11.26 o 
   7   2  16      508.41      471.29     12.00 o 
   8   2  16        2.88        5.81      7.72 o 
   1   3  16      468.23      508.66     10.83 o 
   2   3  16      662.59      714.36     12.58 o 
   3   3  16       61.33       62.59      7.22 o 
   4   3  16      575.89      555.42     10.23 o 
   5   3  16     1817.48     1813.45     29.04 o 
   6   3  16       29.41       32.14      7.14 o 
   7   3  16     2845.36     2507.41     53.95 o 
   8   3  16      417.03      389.71     18.14 o 
   0   4  16       13.57       13.52     15.21 o 
   1   4  16       44.59       47.15      6.95 o 
   2   4  16       25.41       36.36      6.69 o 
   3   4  16     1150.32     1095.34     30.35 o 
   4   4  16        3.16       10.80      7.17 o 
   5   4  16      154.91      138.60      7.79 o 
   6   4  16       84.59       68.94      7.48 o 
   7   4  16      152.57      126.60      8.16 o 
   1   5  16      263.05      239.64      9.76 o 
   2   5  16       47.86       40.30      6.51 o 
   3   5  16       99.77       76.76      7.55 o 
   4   5  16       17.66       11.03      6.05 o 
   5   5  16       85.45       60.25      9.02 o 
   0   6  16      725.67      674.49     28.85 o 
   1   6  16       99.70      103.89      8.68 o 
   2   6  16       94.47       95.21      9.16 o 
   1   1  17      408.35      397.99     10.89 o 
   2   1  17     1159.19     1187.05     23.55 o 
   3   1  17       28.84       32.01      6.83 o 
   4   1  17      185.26      196.07      8.79 o 
   5   1  17      421.75      408.97      9.61 o 
   6   1  17       76.21       58.94      7.23 o 
   7   1  17      232.06      207.14      8.18 o 
   0   2  17     1281.79     1258.16     34.55 o 
   1   2  17       66.34       72.54      6.68 o 
   2   2  17      715.75      754.33      9.45 o 
   3   2  17      147.83      163.98      7.12 o 
   4   2  17      168.46      161.35      7.36 o 
   5   2  17       87.90       81.24      6.95 o 
   6   2  17      802.87      705.57     34.12 o 
   1   3  17      329.08      321.73      9.48 o 
   2   3  17     1589.15     1640.30     37.95 o 
   3   3  17      265.74      226.56      8.39 o 
   4   3  17     1688.86     1713.75     45.93 o 
   5   3  17      164.84      126.36      6.61 o 
   6   3  17       42.95       34.13     11.03 o 
   0   4  17     3556.81     3433.82    177.14 o 
   1   4  17      184.93      144.10      7.28 o 
   2   4  17     1228.82     1098.95     23.51 o 
   3   4  17      872.73      693.57     20.87 o 
   4   4  17      424.64      372.94     16.97 o 
   1   5  17      159.03      174.15      9.93 o 
   2   5  17     2292.48     2026.82     41.53 o 
   0   0  18     2993.19     2556.01     72.53 o 
   1   0  18     1570.31     1486.57     48.94 o 
   2   0  18      471.31      389.99     11.07 o 
   3   0  18     5680.03     5139.78    224.15 o 
   4   0  18       38.92       34.09      9.93 o 
   5   0  18     1125.28      997.53     17.64 o 
   1   1  18     2793.28     2417.51     35.48 o 
   2   1  18      198.70      172.44     10.35 o 
   3   1  18      236.09      189.51     10.73 o 
   4   1  18      191.59      147.86      9.15 o 
   5   1  18      950.24      814.71     15.59 o 
   0   2  18      378.35      305.06     20.85 o 
   1   2  18      249.25      222.92     13.21 o 
   2   2  18      652.63      513.89     10.61 o 
   3   2  18     1811.38     1506.41     53.76 o 
   4   2  18      331.65      307.58      8.36 o 
   1   3  18     3111.72     2679.44     86.81 o 
   2   3  18      445.25      377.73     10.06 o 
   3   3  18      160.79      113.88     15.64 o 
                                                 
